# Supplementary material for: Crystal structure of methyl 1,3-benzoxazole-2-carboxyl­ate
Source: Acta Crystallogr E Crystallogr Commun. 2021 Oct 8;77(Pt 11):1078–81. doi: 10.1107/S2056989021010094 (PMC8587983; doi:10.1107/S2056989021010094)
Supplement: Supplementary file 1 [file e-77-01078-sup1.cif]

##############################################################################
#                                                                            #
# This CIF contains the data in a paper accepted for publication in          #
# Acta Crystallographica Section E. It conforms to the requirements of       #
# Notes for Authors for Acta Crystallographica Section E, and has been       #
# peer reviewed under the auspices of the IUCr Commission on Journals.       #
#                                                                            #
# Full details of the Crystallographic Information File format               #
# are given in the paper "The Crystallographic Information File (CIF):       #
# a New Standard Archive File for Crystallography" by S. R. Hall, F. H.      #
# Allen and I. D. Brown [Acta Cryst. (1991), A47, 655-685].                  #
#                                                                            #
# The current version of the core CIF dictionary is obtainable from          #
# ftp://ftp.iucr.org/pub/cif_core.dic.                                       #
#                                                                            #
# Software is freely available for graphical display of the structure(s)     #
# in this CIF. For information consult the CIF software page                 #
# http://www.iucr.org/resources/cif/software.                                #
#                                                                            #
# This file may be used for bona fide research purposes within the           #
# scientific community so long as proper attribution is given to the journal # 
# article from which it was obtained.                                        #
#                                                                            #
##############################################################################
data_I
_audit_creation_method     'SHELXL-2018/3'
_journal_date_recd_electronic     2021-07-08
_journal_date_accepted     2021-09-28
_journal_name_full     'Acta Crystallographica, Section E'
_journal_year     2021
_journal_volume     77
_journal_issue     11
_journal_page_first     0
_journal_page_last     0
_journal_paper_category     GO
_journal_paper_doi     10.1107/S2056989021010094
_journal_coeditor_code     DJ2033
_publ_contact_author_name     'Fery-Forgues Suzanne'
_publ_contact_author_address
;
Universit\'e de Toulouse III Paul Sabatier, Laboratoire SPCMIB,
UMR CNRS 5068, 118 route de Narbonne,
F-31062 Toulouse, France
;
_publ_contact_author_email     'sff@chimie.ups-tlse.fr'
_publ_contact_author_fax     ?
_publ_contact_author_phone     '+33(5) 61 55 84 58'
_publ_section_title
;
Crystal structure of methyl 1,3-benzoxazole-2-carboxylate
;
loop_
    _publ_author_name
    _publ_author_footnote
    _publ_author_address
    'Poirot, Alexandre' .
;
Universit\'e de Toulouse III Paul Sabatier, Laboratoire SPCMIB, UMR CNRS 5068,
118 route de Narbonne,
F-31062 Toulouse,
France
;
    'Saffon-Merceron, Nathalie' .
;
Universit\'e de Toulouse III Paul Sabatier, Institut de Chimie de Toulouse,
ICT-UAR 2599, 118
route de Narbonne, F-31062 Toulouse,
France
;
    'Leygue, Nadine' .
;
Universit\'e de Toulouse III Paul Sabatier, Laboratoire SPCMIB, UMR CNRS 5068,
118 route de Narbonne,
F-31062 Toulouse,
France
;
    'Benoist, Eric' .
;
Universit\'e de Toulouse III Paul Sabatier, Laboratoire SPCMIB, UMR CNRS 5068,
118 route de Narbonne,
F-31062 Toulouse,
France
;
    'Fery-Forgues, Suzanne' .
;
Universit\'e de Toulouse III Paul Sabatier, Laboratoire SPCMIB, UMR CNRS 5068,
118 route de Narbonne,
F-31062 Toulouse,
France
;
_publ_section_synopsis
;
The herringbone structure of methyl 1,3-benzoxazole-2-carboxylate is
characterized by strong C---H...N and weak C---H...O hydrogen bonds, and
further stabilized by C---O...\p and \p--\p interactions.
;
_chemical_name_systematic
;
Methyl 1,3-benzoxazole-2-carboxylate
;
_chemical_name_common     ?
_chemical_formula_moiety     'C9 H7 N O3'
_chemical_formula_sum     'C9 H7 N O3'
_chemical_formula_iupac     'C9 H7 N O3'
_chemical_formula_weight     177.16
_chemical_melting_point     ?
_space_group_crystal_system     monoclinic
_space_group_name_H-M_alt     'P 21'
_space_group_name_Hall     'P 2yb'
loop_
    _space_group_symop_operation_xyz
    'x, y, z'
    '-x, y+1/2, -z'
_cell_length_a     6.8165(3)
_cell_length_b     4.4676(2)
_cell_length_c     13.2879(6)
_cell_angle_alpha     90
_cell_angle_beta     95.1319(16)
_cell_angle_gamma     90
_cell_volume     403.04(3)
_cell_formula_units_Z     2
_cell_measurement_reflns_used     6695
_cell_measurement_theta_min     3.25
_cell_measurement_theta_max     28.20
_cell_measurement_temperature     193(2)
_exptl_crystal_description     plate
_exptl_crystal_colour     colourless
_exptl_crystal_size_max     0.400
_exptl_crystal_size_mid     0.300
_exptl_crystal_size_min     0.100
_exptl_crystal_density_diffrn     1.460
_exptl_crystal_density_meas     ?
_exptl_crystal_density_method     ?
_exptl_crystal_F_000     184
_exptl_absorpt_coefficient_mu     0.112
_exptl_absorpt_correction_type     multi-scan
_exptl_absorpt_process_details
;
(SADABS; Krause <i>et al.</i>,  2015)
;
_exptl_absorpt_correction_T_min     0.6976
_exptl_absorpt_correction_T_max     0.7457
_diffrn_ambient_temperature     193(2)
_diffrn_source     'Fine-focus sealed tube'
_diffrn_radiation_type     MoK\a
_diffrn_radiation_wavelength     0.71073
_diffrn_measurement_device_type     'Bruker D8-Venture Photon III detector'
_diffrn_measurement_method     'Phi and omega scans'
_diffrn_detector_area_resol_mean     ?
_diffrn_reflns_number     9084
_diffrn_reflns_av_R_equivalents     0.0217
_diffrn_reflns_av_unetI/netI     0.0176
_diffrn_reflns_theta_min     3.248
_diffrn_reflns_theta_max     28.285
_diffrn_reflns_theta_full     25.242
_diffrn_measured_fraction_theta_max     0.987
_diffrn_measured_fraction_theta_full     0.982
_diffrn_reflns_limit_h_min     -8
_diffrn_reflns_limit_h_max     9
_diffrn_reflns_limit_k_min     -5
_diffrn_reflns_limit_k_max     5
_diffrn_reflns_limit_l_min     -17
_diffrn_reflns_limit_l_max     17
_refine_special_details     ?
_reflns_number_total     1954
_reflns_number_gt     1860
_reflns_threshold_expression     'I > 2\s(I)'
_refine_ls_structure_factor_coef     Fsqd
_refine_ls_matrix_type     full
_refine_ls_R_factor_all     0.0319
_refine_ls_R_factor_gt     0.0299
_refine_ls_wR_factor_gt     0.0749
_refine_ls_wR_factor_ref     0.0767
_refine_ls_goodness_of_fit_ref     1.100
_refine_ls_restrained_S_all     1.099
_refine_ls_number_reflns     1954
_refine_ls_number_parameters     119
_refine_ls_number_restraints     1
_refine_ls_hydrogen_treatment     constr
_refine_ls_weighting_scheme     calc
_refine_ls_weighting_details
              'w=1/[\s^2^(Fo^2^)+(0.0432P)^2^+0.0403P] where P=(Fo^2^+2Fc^2^)/3'
_atom_sites_solution_hydrogens     geom
_atom_sites_solution_primary     dual
_atom_sites_solution_secondary     ?
_refine_ls_shift/su_max     0.000
_refine_ls_shift/su_mean     0.000
_refine_diff_density_max     0.196
_refine_diff_density_min     -0.156
_refine_ls_extinction_method     none
_refine_ls_extinction_coef     .
_refine_ls_abs_structure_details     ?
loop_
    _atom_type_symbol
    _atom_type_description
    _atom_type_scat_dispersion_real
    _atom_type_scat_dispersion_imag
    _atom_type_scat_source
    'C' 'C' 0.0033 0.0016
                         'International Tables Vol C Tables 4.2.6.8 and 6.1.1.4'
    'H' 'H' 0.0000 0.0000
                         'International Tables Vol C Tables 4.2.6.8 and 6.1.1.4'
    'N' 'N' 0.0061 0.0033
                         'International Tables Vol C Tables 4.2.6.8 and 6.1.1.4'
    'O' 'O' 0.0106 0.0060
                         'International Tables Vol C Tables 4.2.6.8 and 6.1.1.4'
_computing_data_collection
;
APEX3 (Bruker, 2018)
;
_computing_cell_refinement
;
SAINT (Bruker, 2018)
;
_computing_data_reduction
;
SAINT (Bruker, 2018)
;
_computing_structure_solution
;
SHELXT (Sheldrick, 2015a)
;
_computing_structure_refinement
;
<i>SHELXL2018/3</i> (Sheldrick, 2015b)
;
_computing_molecular_graphics
;
SHELXTL (Sheldrick, 2008) and Mercury (Macrae <i>et al</i>,
2020)
;
_computing_publication_material
;
Platon (Spek 2020) and publCIF (Westrip 2010)
;
loop_
    _atom_site_type_symbol
    _atom_site_label
    _atom_site_fract_x
    _atom_site_fract_y
    _atom_site_fract_z
    _atom_site_U_iso_or_equiv
    _atom_site_adp_type
    _atom_site_calc_flag
    _atom_site_occupancy
    _atom_site_disorder_assembly
    _atom_site_disorder_group
    O O1 0.25255(16) 0.3885(3) 0.69933(9) 0.0329(3) Uani d 1 . .
    O O2 0.43981(19) -0.0004(3) 0.57993(9) 0.0382(3) Uani d 1 . .
    O O3 0.73220(17) 0.2017(3) 0.63833(9) 0.0341(3) Uani d 1 . .
    N N1 0.54541(19) 0.5493(3) 0.77177(10) 0.0277(3) Uani d 1 . .
    C C1 0.4528(2) 0.3789(4) 0.70473(12) 0.0296(3) Uani d 1 . .
    C C2 0.5378(2) 0.1703(4) 0.63294(12) 0.0297(3) Uani d 1 . .
    C C3 0.8319(3) 0.0125(4) 0.57015(13) 0.0381(4) Uani d 1 . .
    H H3A 0.794777 -0.196824 0.579791 0.057 Uiso calc 1 . .
    H H3B 0.974729 0.034297 0.584461 0.057 Uiso calc 1 . .
    H H3C 0.793506 0.072127 0.500188 0.057 Uiso calc 1 . .
    C C4 0.2149(2) 0.5919(4) 0.77264(12) 0.0291(3) Uani d 1 . .
    C C5 0.3947(2) 0.6919(4) 0.81779(11) 0.0273(3) Uani d 1 . .
    C C6 0.4014(2) 0.9009(4) 0.89607(13) 0.0347(4) Uani d 1 . .
    H H6 0.522730 0.971603 0.928121 0.042 Uiso calc 1 . .
    C C7 0.2220(3) 0.9998(4) 0.92465(14) 0.0401(4) Uani d 1 . .
    H H7 0.220300 1.141802 0.977785 0.048 Uiso calc 1 . .
    C C8 0.0429(3) 0.8959(5) 0.87719(15) 0.0406(4) Uani d 1 . .
    H H8 -0.076652 0.971435 0.898830 0.049 Uiso calc 1 . .
    C C9 0.0342(2) 0.6878(5) 0.80018(14) 0.0370(4) Uani d 1 . .
    H H9 -0.087048 0.615698 0.768384 0.044 Uiso calc 1 . .
loop_
    _atom_site_aniso_label
    _atom_site_aniso_U_11
    _atom_site_aniso_U_22
    _atom_site_aniso_U_33
    _atom_site_aniso_U_12
    _atom_site_aniso_U_13
    _atom_site_aniso_U_23
    O1 0.0259(5) 0.0362(6) 0.0359(6) -0.0064(5) -0.0013(4) 0.0001(5)
    O2 0.0406(6) 0.0349(6) 0.0380(6) -0.0087(5) -0.0024(5) -0.0035(5)
    O3 0.0315(6) 0.0342(6) 0.0364(6) -0.0025(5) 0.0009(4) -0.0061(5)
    N1 0.0241(6) 0.0274(6) 0.0312(6) -0.0017(5) 0.0008(4) 0.0002(5)
    C1 0.0288(7) 0.0286(7) 0.0311(7) -0.0048(6) 0.0007(6) 0.0048(6)
    C2 0.0329(8) 0.0264(7) 0.0292(7) -0.0042(6) -0.0006(6) 0.0039(6)
    C3 0.0384(9) 0.0380(10) 0.0381(8) 0.0030(8) 0.0047(7) -0.0042(8)
    C4 0.0259(7) 0.0305(8) 0.0308(7) -0.0049(6) 0.0010(5) 0.0063(6)
    C5 0.0233(7) 0.0278(7) 0.0306(7) -0.0019(6) 0.0013(5) 0.0057(6)
    C6 0.0311(8) 0.0357(8) 0.0366(8) -0.0030(7) -0.0006(6) -0.0014(7)
    C7 0.0438(10) 0.0370(9) 0.0407(9) 0.0020(8) 0.0096(7) -0.0015(8)
    C8 0.0302(8) 0.0431(10) 0.0505(10) 0.0040(8) 0.0146(7) 0.0107(9)
    C9 0.0220(7) 0.0429(9) 0.0461(9) -0.0035(7) 0.0032(6) 0.0104(8)
_geom_special_details
;
 All esds (except the esd in the dihedral angle between two l.s. planes)
 are estimated using the full covariance matrix.  The cell esds are taken
 into account individually in the estimation of esds in distances, angles
 and torsion angles; correlations between esds in cell parameters are only
 used when they are defined by crystal symmetry.  An approximate (isotropic)
 treatment of cell esds is used for estimating esds involving l.s. planes.
;
loop_
    _geom_bond_atom_site_label_1
    _geom_bond_atom_site_label_2
    _geom_bond_site_symmetry_2
    _geom_bond_distance
    _geom_bond_publ_flag
    O1 C1 . 1.3610(19) ?
    O1 C4 . 1.373(2) ?
    O2 C2 . 1.200(2) ?
    O3 C2 . 1.3281(19) ?
    O3 C3 . 1.452(2) ?
    N1 C1 . 1.293(2) ?
    N1 C5 . 1.395(2) ?
    C1 C2 . 1.488(2) ?
    C3 H3A . 0.9800 ?
    C3 H3B . 0.9800 ?
    C3 H3C . 0.9800 ?
    C4 C9 . 1.384(2) ?
    C4 C5 . 1.390(2) ?
    C5 C6 . 1.395(2) ?
    C6 C7 . 1.385(3) ?
    C6 H6 . 0.9500 ?
    C7 C8 . 1.402(3) ?
    C7 H7 . 0.9500 ?
    C8 C9 . 1.380(3) ?
    C8 H8 . 0.9500 ?
    C9 H9 . 0.9500 ?
loop_
    _geom_angle_atom_site_label_1
    _geom_angle_atom_site_label_2
    _geom_angle_atom_site_label_3
    _geom_angle_site_symmetry_1
    _geom_angle_site_symmetry_3
    _geom_angle
    _geom_angle_publ_flag
    C1 O1 C4 . . 103.51(12) ?
    C2 O3 C3 . . 115.17(14) ?
    C1 N1 C5 . . 103.74(13) ?
    N1 C1 O1 . . 116.33(15) ?
    N1 C1 C2 . . 128.06(14) ?
    O1 C1 C2 . . 115.61(13) ?
    O2 C2 O3 . . 126.82(17) ?
    O2 C2 C1 . . 123.11(16) ?
    O3 C2 C1 . . 110.07(14) ?
    O3 C3 H3A . . 109.5 ?
    O3 C3 H3B . . 109.5 ?
    H3A C3 H3B . . 109.5 ?
    O3 C3 H3C . . 109.5 ?
    H3A C3 H3C . . 109.5 ?
    H3B C3 H3C . . 109.5 ?
    O1 C4 C9 . . 128.30(15) ?
    O1 C4 C5 . . 107.78(14) ?
    C9 C4 C5 . . 123.92(17) ?
    C4 C5 N1 . . 108.64(15) ?
    C4 C5 C6 . . 120.36(15) ?
    N1 C5 C6 . . 131.00(14) ?
    C7 C6 C5 . . 116.58(16) ?
    C7 C6 H6 . . 121.7 ?
    C5 C6 H6 . . 121.7 ?
    C6 C7 C8 . . 121.71(18) ?
    C6 C7 H7 . . 119.1 ?
    C8 C7 H7 . . 119.1 ?
    C9 C8 C7 . . 122.32(17) ?
    C9 C8 H8 . . 118.8 ?
    C7 C8 H8 . . 118.8 ?
    C8 C9 C4 . . 115.10(16) ?
    C8 C9 H9 . . 122.4 ?
    C4 C9 H9 . . 122.4 ?
loop_
    _geom_torsion_atom_site_label_1
    _geom_torsion_atom_site_label_2
    _geom_torsion_atom_site_label_3
    _geom_torsion_atom_site_label_4
    _geom_torsion_site_symmetry_1
    _geom_torsion_site_symmetry_2
    _geom_torsion_site_symmetry_3
    _geom_torsion_site_symmetry_4
    _geom_torsion
    _geom_torsion_publ_flag
    C5 N1 C1 O1 . . . . 0.05(19) ?
    C5 N1 C1 C2 . . . . -179.34(15) ?
    C4 O1 C1 N1 . . . . 0.03(18) ?
    C4 O1 C1 C2 . . . . 179.50(13) ?
    C3 O3 C2 O2 . . . . 1.7(2) ?
    C3 O3 C2 C1 . . . . -178.99(13) ?
    N1 C1 C2 O2 . . . . 172.61(18) ?
    O1 C1 C2 O2 . . . . -6.8(2) ?
    N1 C1 C2 O3 . . . . -6.7(2) ?
    O1 C1 C2 O3 . . . . 173.92(14) ?
    C1 O1 C4 C9 . . . . -179.89(17) ?
    C1 O1 C4 C5 . . . . -0.10(16) ?
    O1 C4 C5 N1 . . . . 0.14(17) ?
    C9 C4 C5 N1 . . . . 179.93(15) ?
    O1 C4 C5 C6 . . . . -179.61(14) ?
    C9 C4 C5 C6 . . . . 0.2(2) ?
    C1 N1 C5 C4 . . . . -0.11(17) ?
    C1 N1 C5 C6 . . . . 179.60(17) ?
    C4 C5 C6 C7 . . . . -0.2(2) ?
    N1 C5 C6 C7 . . . . -179.92(16) ?
    C5 C6 C7 C8 . . . . -0.1(3) ?
    C6 C7 C8 C9 . . . . 0.6(3) ?
    C7 C8 C9 C4 . . . . -0.6(3) ?
    O1 C4 C9 C8 . . . . 180.00(16) ?
    C5 C4 C9 C8 . . . . 0.2(3) ?
loop_
    _geom_hbond_atom_site_label_d
    _geom_hbond_atom_site_label_h
    _geom_hbond_atom_site_label_a
    _geom_hbond_site_symmetry_d
    _geom_hbond_site_symmetry_h
    _geom_hbond_site_symmetry_a
    _geom_hbond_distance_dh
    _geom_hbond_distance_ha
    _geom_hbond_distance_da
    _geom_hbond_angle_dha
    _geom_hbond_publ_flag
    C9 H9 N1 1_555 1_555 1_455 0.95 2.53 3.377(2) 149 yes
    C3 H3C O2 1_555 1_555 2_656 0.98 2.65 3.389(2) 133 yes
_shelx_space_group_comment
;
The symmetry employed for this shelxl refinement is uniquely defined
by the following loop, which should always be used as a source of
symmetry information in preference to the above space-group names.
They are only intended as comments.
;
_shelx_estimated_absorpt_T_min     0.957
_shelx_estimated_absorpt_T_max     0.989
_shelx_hkl_file
;
   2   0   0   63.86    1.38
   2   0   0   62.05    1.37
   2   0   0   62.52    1.42
  -2   0   0   59.70    1.38
  -2   0   0   63.14    1.42
  -2   0   0   60.78    1.37
   3   0   0  214.91    4.54
  -3   0   0  218.40    4.61
   3   0   0  212.64    4.62
  -3   0   0  217.56    4.53
   3   0   0  215.77    4.54
   3   0   0  215.41    4.60
  -3   0   0  217.78    4.54
   4   0   0  529.81   10.99
   4   0   0  525.54   11.01
   4   0   0  527.84   10.89
  -4   0   0  526.79   10.89
   5   0   0  113.76    2.67
   5   0   0  112.36    2.55
  -5   0   0  111.68    2.54
  -5   0   0  106.74    2.81
   5   0   0  114.96    2.57
   5   0   0  113.28    2.71
  -5   0   0  114.99    2.54
   6   0   0  124.04    2.86
  -6   0   0  122.29    2.84
  -6   0   0  124.87    3.01
   6   0   0  126.07    3.01
   6   0   0  126.07    3.07
  -6   0   0  127.48    2.84
  -7   0   0    8.91    0.51
  -7   0   0    8.73    0.50
   7   0   0    8.25    0.66
  -7   0   0    8.72    0.68
   7   0   0    7.80    0.54
   7   0   0    8.66    0.73
  -8   0   0    1.95    0.43
   8   0   0    2.64    0.36
   8   0   0    1.73    0.48
   8   0   0    2.16    0.48
   9   0   0    0.34    0.36
   9   0   0    0.33    0.27
   9   0   0    0.31    0.44
   0  -1   0    0.37    0.14
   0  -1   0    0.14    0.12
   0  -1   0    0.26    0.14
   0  -1   0    0.19    0.14
   0   1   0    0.28    0.14
   0   1   0    0.67    0.14
   0   1   0    0.17    0.13
   0   1   0    0.11    0.13
  -2  -1   0  237.92    5.16
  -2  -1   0  246.54    5.17
   2  -1   0  246.65    5.07
   2   1   0  235.93    5.01
  -3  -1   0  438.60    9.12
   3  -1   0  434.26    9.05
   3   1   0  429.69    8.99
  -4  -1   0   20.95    0.76
   4  -1   0   19.45    0.67
  -4  -1   0   21.75    0.77
   4  -1   0   21.30    0.85
   4   1   0   21.28    0.78
   4   1   0   21.16    0.80
   4   1   0   20.72    0.76
   4   1   0   21.13    0.79
  -5  -1   0   22.06    0.80
  -5  -1   0   20.42    0.86
  -5  -1   0   18.82    0.80
   5  -1   0   21.62    0.83
   5   1   0   21.68    0.87
   5   1   0   20.35    0.83
   5   1   0   21.51    0.87
   5   1   0   19.74    0.91
   6  -1   0   33.97    1.09
  -6  -1   0   34.53    1.23
   6  -1   0   35.40    1.19
  -6  -1   0   31.25    1.12
   6   1   0   33.09    1.21
   6   1   0   33.87    1.14
   6   1   0   32.88    1.20
   6   1   0   33.53    1.15
  -7  -1   0    1.84    0.40
  -7  -1   0    1.96    0.48
  -7  -1   0    2.80    0.41
   7  -1   0    3.28    0.52
   7  -1   0    1.69    0.35
   7  -1   0    2.10    0.45
   7   1   0    2.42    0.41
   7   1   0    1.38    0.42
   7   1   0    2.70    0.45
   7   1   0    3.16    0.50
  -8  -1   0   21.36    0.91
   8  -1   0   21.18    1.06
   8  -1   0   18.76    1.05
   8  -1   0   20.29    0.91
   8   1   0   19.98    1.10
   8   1   0   20.03    0.93
   8   1   0   20.68    1.06
   0  -2   0  313.52    6.51
   0  -2   0  308.54    6.47
   0  -2   0  303.38    6.50
   0   2   0  313.21    6.52
   0   2   0  306.21    6.52
  -1  -2   0   37.30    1.06
   1  -2   0   37.65    0.97
   1  -2   0   37.20    0.98
  -1  -2   0   39.20    1.09
  -1  -2   0   38.22    1.09
   1  -2   0   39.43    1.04
  -1  -2   0   37.88    1.09
   1  -2   0   37.26    0.98
   1   2   0   38.75    0.93
  -1   2   0   39.19    1.05
   1   2   0   37.44    1.10
   1   2   0   37.85    1.07
  -1   2   0   38.61    1.00
   1   2   0   37.17    1.08
  -1   2   0   39.18    1.00
   1   2   0   39.81    1.10
  -2  -2   0    9.12    0.53
   2  -2   0    9.20    0.37
   2  -2   0    9.59    0.38
  -2  -2   0   10.28    0.56
   2  -2   0   10.04    0.48
  -2  -2   0    9.21    0.55
   2   2   0    9.92    0.56
  -2   2   0    9.17    0.48
   2   2   0    9.57    0.45
   2   2   0    9.89    0.55
   2   2   0    9.85    0.55
  -3  -2   0  210.03    4.74
   3  -2   0  220.24    4.51
   3  -2   0  214.99    4.66
  -3  -2   0  207.96    4.74
  -3  -2   0  213.16    4.74
   3   2   0  215.47    4.71
   3   2   0  207.89    4.67
   3   2   0  202.41    4.73
   3   2   0  213.88    4.68
   3   2   0  212.06    4.71
   4  -2   0    0.57    0.19
   4  -2   0    0.50    0.25
   4  -2   0    0.45    0.21
  -4  -2   0    0.24    0.28
  -4  -2   0    0.22    0.28
  -4  -2   0    0.79    0.30
   4   2   0    0.62    0.31
   4   2   0    0.36    0.28
   4   2   0    0.19    0.28
   4   2   0    0.42    0.26
   4   2   0    0.20    0.28
  -5  -2   0   17.21    0.91
   5  -2   0   19.81    0.77
   5  -2   0   19.67    0.70
  -5  -2   0   18.32    0.89
  -5  -2   0   19.35    0.90
   5  -2   0   20.04    0.86
   5   2   0   17.39    0.90
   5   2   0   20.19    0.92
   5   2   0   18.13    0.90
   5   2   0   21.03    0.89
   5   2   0   18.14    0.88
  -6  -2   0    5.80    0.72
  -6  -2   0    5.52    0.58
  -6  -2   0    5.27    0.57
   6  -2   0    5.61    0.51
   6  -2   0    5.59    0.45
   6  -2   0    6.36    0.62
   6   2   0    5.67    0.58
   6   2   0    5.70    0.61
   6   2   0    5.98    0.61
   6   2   0    5.37    0.64
   6   2   0    5.64    0.59
   7  -2   0    1.55    0.50
  -7  -2   0    1.21    0.39
   7  -2   0    1.86    0.42
   7  -2   0    1.28    0.30
   7   2   0    1.19    0.42
   7   2   0    1.55    0.45
   7   2   0    1.46    0.44
   7   2   0    1.39    0.45
   8  -2   0   12.49    0.88
   8  -2   0   12.63    0.68
   8  -2   0   14.30    0.88
  -8  -2   0   13.41    0.83
   8   2   0   12.08    0.92
   8   2   0   14.56    0.87
   8   2   0   13.66    0.94
   8   2   0   12.78    0.89
   0  -3   0    0.15    0.22
   0  -3   0   -0.10    0.22
   0  -3   0    0.13    0.24
   0  -3   0   -0.13    0.22
   0   3   0    0.14    0.23
   0   3   0   -0.01    0.22
   0   3   0    0.06    0.22
  -1  -3   0  194.31    4.35
  -1  -3   0  196.04    4.39
   1  -3   0  196.08    4.34
   1  -3   0  196.38    4.26
  -1  -3   0  192.83    4.39
   1  -3   0  189.88    4.28
   1  -3   0  194.02    4.28
  -1  -3   0  198.56    4.39
   1   3   0  197.80    4.44
   1   3   0  201.80    4.41
  -1   3   0  195.76    4.32
  -1   3   0  200.30    4.40
   1   3   0  195.82    4.44
   1   3   0  193.00    4.43
   2  -3   0  149.85    3.31
  -2  -3   0  146.43    3.49
  -2  -3   0  146.67    3.53
  -2  -3   0  147.90    3.54
   2  -3   0  152.17    3.32
   2  -3   0  154.66    3.45
   2  -3   0  151.89    3.33
   2   3   0  148.90    3.27
   2   3   0  149.88    3.52
  -2   3   0  150.72    3.29
  -2   3   0  148.81    3.46
  -2   3   0  146.82    3.27
   2   3   0  149.27    3.52
   2   3   0  146.18    3.52
   2   3   0  153.40    3.50
  -3  -3   0   11.72    0.70
  -3  -3   0   11.38    0.73
   3  -3   0    9.94    0.60
  -3  -3   0   11.03    0.72
  -3   3   0   10.20    0.62
   3   3   0   10.76    0.71
   3   3   0    9.69    0.68
   3   3   0   11.29    0.58
   3   3   0   11.71    0.71
   3   3   0   11.06    0.73
   4  -3   0   38.09    1.07
   4  -3   0   38.37    1.24
  -4  -3   0   39.48    1.37
  -4  -3   0   35.83    1.32
  -4  -3   0   37.03    1.36
   4   3   0   38.69    1.35
   4   3   0   37.56    1.19
   4   3   0   36.54    1.52
   4   3   0   37.81    1.36
   4   3   0   36.16    1.32
  -5  -3   0  172.57    4.18
  -5  -3   0  172.16    4.17
   5  -3   0  170.24    4.02
  -5  -3   0  166.04    4.15
   5   3   0  169.84    4.07
   5   3   0  144.33    4.84
   5   3   0  174.45    4.83
   5   3   0  159.72    4.06
   5   3   0  174.71    3.91
   6  -3   0   42.72    1.47
  -6  -3   0   41.93    1.99
   6  -3   0   42.14    1.21
  -6  -3   0   43.40    1.65
   6  -3   0   43.80    1.28
   6   3   0   42.14    1.46
   6   3   0   41.70    1.58
   6   3   0   41.37    1.57
   7  -3   0    0.53    0.30
  -7  -3   0    1.10    0.47
   7  -3   0    0.55    0.34
   7   3   0    0.21    0.37
   7   3   0    0.93    0.47
   7   3   0    1.17    0.83
   7   3   0    0.21    0.38
   0  -4   0   63.73    1.81
   0  -4   0   61.24    1.79
   0  -4   0   61.72    1.79
   0  -4   0   61.75    1.74
   0   4   0   65.62    1.83
   0   4   0   62.09    1.80
   0   4   0   62.29    1.82
  -1  -4   0    0.82    0.38
   1  -4   0    0.79    0.31
   1  -4   0    1.58    0.40
  -1  -4   0    1.50    0.41
  -1  -4   0    1.27    0.36
  -1  -4   0    1.22    0.39
   1  -4   0    0.77    0.31
   1  -4   0    1.08    0.34
  -1   4   0    1.19    0.34
   1   4   0    0.97    0.37
   1   4   0    1.09    0.39
   1   4   0    0.76    0.36
  -1   4   0    0.87    0.33
   2  -4   0    4.63    0.45
  -2  -4   0    3.38    0.49
   2  -4   0    4.04    0.48
   2  -4   0    3.89    0.43
  -2  -4   0    3.88    0.54
   2  -4   0    4.18    0.42
  -2  -4   0    3.34    0.50
   2   4   0    3.64    0.53
   2   4   0    3.01    0.45
  -2   4   0    4.25    0.42
   2   4   0    3.29    0.49
  -2   4   0    4.08    0.40
   2   4   0    2.16    0.89
  -2   4   0    3.80    0.46
  -3  -4   0   24.65    1.16
  -3  -4   0   24.12    1.14
   3  -4   0   22.83    0.83
   3  -4   0   23.67    0.84
   3  -4   0   22.41    1.07
  -3  -4   0   25.73    1.19
   3  -4   0   22.20    0.98
   3   4   0   23.12    1.11
  -3   4   0   24.66    1.02
   3   4   0   25.24    1.17
   3   4   0   20.11    1.70
   3   4   0   25.14    0.88
   3   4   0   25.03    1.15
  -4  -4   0    4.59    0.71
   4  -4   0    5.70    0.60
  -4  -4   0    6.16    0.69
  -4  -4   0    4.06    0.64
   4   4   0    4.59    0.64
   4   4   0    5.41    0.65
   4   4   0    5.15    0.68
   4   4   0    5.46    0.52
   4   4   0    5.45    0.70
  -5  -4   0    0.77    0.46
  -5  -4   0    0.71    0.45
   5  -4   0    0.86    0.38
   5   4   0    0.99    0.40
   5   4   0    1.13    0.46
   5   4   0    0.99    0.48
   5   4   0    1.49    0.79
  -6  -4   0    8.81    0.88
   6  -4   0    8.80    0.71
   6   4   0    8.02    0.74
   6   4   0    8.86    0.87
   6   4   0    9.39    0.92
   6   4   0   11.70    0.88
   0  -5   0   -0.24    0.35
   0  -5   0   -0.02    0.35
   0  -5   0   -0.23    0.43
   0  -5   0    0.13    0.37
   0   5   0    0.31    0.36
   0   5   0    0.18    0.39
  -1  -5   0    0.71    0.42
  -1  -5   0    0.44    0.41
   1  -5   0    0.58    0.35
   1  -5   0   -0.22    0.41
   1  -5   0    0.28    0.37
  -1  -5   0    1.00    0.40
   1  -5   0    0.18    0.32
   1   5   0    0.64    0.42
   1   5   0    0.64    0.42
  -1   5   0    0.51    0.43
   2  -5   0    2.87    0.47
   2  -5   0    2.71    0.43
   2  -5   0    3.82    0.50
  -2  -5   0    2.09    0.54
   2  -5   0    3.40    0.53
  -2  -5   0    3.53    0.60
  -2   5   0    3.58    0.47
   2   5   0    3.23    0.58
  -2   5   0    2.61    0.54
   3  -5   0   21.30    0.90
  -3  -5   0   20.53    1.20
   3  -5   0   20.56    0.91
  -3  -5   0   23.08    1.27
   3  -5   0   22.34    0.92
  -3   5   0   22.40    0.87
   3   5   0   21.19    1.21
  -3   5   0   20.71    1.04
  -4  -5   0   12.96    1.04
  -4  -5   0   13.63    1.01
   4  -5   0   12.73    0.67
   4  -5   0   12.39    0.83
   4   5   0   11.98    0.71
   4   5   0   12.04    0.99
   4   5   0   14.11    1.06
   9   0  -1    1.50    0.76
   9   0  -1    1.73    0.44
   8   0  -1    2.58    0.48
   8   0  -1    3.35    0.51
   8   0  -1    2.52    0.38
  -8   0   1    3.59    0.56
  -7   0   1    4.16    0.50
   7   0  -1    2.38    0.42
   7   0  -1    3.07    0.50
   7   0  -1    2.77    0.34
  -6   0   1  162.71    3.50
   6   0  -1  156.62    3.52
   6   0  -1  158.16    3.71
  -6   0   1  160.63    3.72
   6   0  -1  157.97    3.55
  -6   0   1  159.73    3.50
   6   0  -1  154.94    3.73
   5   0  -1    3.00    0.37
   5   0  -1    3.21    0.31
  -5   0   1    2.92    0.38
   5   0  -1    2.96    0.38
  -5   0   1    2.92    0.29
  -5   0   1    3.36    0.30
   5   0  -1    3.08    0.31
   4   0  -1   13.38    0.61
  -4   0   1   13.89    0.49
  -4   0   1   12.58    0.49
  -4   0   1   13.43    0.59
   4   0  -1   13.11    0.50
   4   0  -1   13.21    0.51
   4   0  -1   12.97    0.60
   3   0  -1   77.36    1.77
   3   0  -1   77.89    1.77
  -3   0   1   80.26    1.77
  -3   0   1   79.55    1.86
   3   0  -1   79.77    1.86
   3   0  -1   79.73    1.86
  -3   0   1   80.62    1.76
   2   0  -1  114.08    2.41
   2   0  -1  110.64    2.41
  -2   0   1  115.38    2.41
   2   0  -1  113.54    2.47
  -2   0   1  113.97    2.47
   1   0  -1   72.13    1.62
   1   0  -1   77.64    1.66
  -1   0   1   78.68    1.62
   1   0  -1   79.18    1.62
  -2   0  -1    2.42    0.22
   2   0   1    2.57    0.24
   2   0   1    2.66    0.24
   2   0   1    2.54    0.24
  -2   0  -1    2.54    0.21
  -2   0  -1    2.54    0.24
  -3   0  -1  289.31    5.98
   3   0   1  289.44    6.02
   3   0   1  285.76    5.98
  -3   0  -1  288.22    6.01
   3   0   1  280.69    6.05
   3   0   1  287.64    5.99
  -3   0  -1  283.59    6.06
  -4   0  -1   70.03    1.72
  -4   0  -1   68.81    1.77
   4   0   1   70.82    1.72
   4   0   1   70.90    1.68
  -4   0  -1   71.53    1.66
   4   0   1   70.60    1.77
  -5   0  -1  184.49    3.97
   5   0   1  180.63    3.97
   5   0   1  183.93    4.06
  -5   0  -1  172.55    4.11
  -5   0  -1  187.16    3.96
   5   0   1  180.56    4.11
   6   0   1  110.74    2.81
  -6   0  -1  112.88    2.60
  -6   0  -1  111.25    2.73
   6   0   1  112.07    2.62
   6   0   1  112.83    2.73
  -7   0  -1   57.00    1.51
  -7   0  -1   55.97    1.67
   7   0   1   57.17    1.68
   7   0   1   55.40    1.54
   7   0   1   56.10    1.76
   8   0   1   11.56    0.96
   8   0   1   11.00    0.86
   8   0   1   11.28    0.65
  -8   0  -1   11.92    0.76
   8  -1  -1    0.52    0.40
   8  -1  -1    0.41    0.34
  -8  -1   1    0.27    0.28
   8  -1  -1    0.69    0.32
   8   1  -1    0.18    0.34
   8   1  -1    0.16    0.31
   8   1  -1    0.62    0.42
   8   1  -1    1.10    0.41
  -7  -1   1   10.16    0.64
  -7  -1   1    9.24    0.63
   7  -1  -1    9.33    0.65
  -7  -1   1    9.57    0.77
   7  -1  -1    9.68    0.75
   7   1  -1    9.17    0.84
   7   1  -1   10.00    0.78
   7   1  -1    9.99    0.70
   7   1  -1    9.94    0.67
   6  -1  -1   75.86    1.94
  -6  -1   1   74.87    1.97
  -6  -1   1   73.50    2.07
   6  -1  -1   72.90    1.99
  -6  -1   1   73.52    2.40
   6   1  -1   71.57    1.92
   6   1  -1   69.73    2.00
   6   1  -1   71.82    1.91
   6   1  -1   72.99    2.03
  -5  -1   1   73.66    1.88
   5  -1  -1   78.78    1.91
  -5  -1   1   65.48    1.85
   5  -1  -1   75.72    1.85
  -5  -1   1   72.79    1.95
   5   1  -1   76.01    1.97
   5   1  -1   75.85    1.95
   5   1  -1   74.60    1.89
   5   1  -1   63.83    2.26
   4  -1  -1  154.62    4.03
   4  -1  -1  162.46    3.51
  -4  -1   1  160.11    3.56
  -4  -1   1  157.86    3.77
  -4  -1   1  160.69    3.57
   4   1  -1  159.55    3.55
   4   1  -1  155.53    3.52
   4   1  -1  157.18    3.58
   4   1  -1  155.85    3.52
   3  -1  -1  254.64    5.30
  -3  -1   1  247.76    5.39
  -3  -1   1  253.79    5.37
   3  -1  -1  252.71    5.30
  -3  -1   1  246.00    5.36
   3   1  -1  244.09    5.30
   3   1  -1  246.87    5.29
   3   1  -1  251.59    5.34
   3   1  -1  247.69    5.30
  -2  -1   1  380.20   11.49
   2   1  -1  361.49    9.90
   0  -1   1   94.37    2.03
   0  -1  -1   97.74    2.04
   0  -1  -1   94.61    2.07
   0  -1   1   99.24    2.10
   0  -1  -1   90.63    2.06
   0  -1  -1   94.71    2.07
   0  -1   1   94.95    2.07
   0   1  -1   96.44    2.02
   0   1  -1   94.80    2.06
   0   1  -1   93.90    2.06
   0   1   1   94.13    2.05
   0   1  -1   96.73    2.08
   0   1   1   92.61    2.05
  -1  -1  -1  354.87    9.37
   1   1   1  340.80    9.07
  -2  -1  -1  332.02   10.64
   2   1   1  330.83    9.42
   3  -1   1  146.12    3.21
   3  -1   1  154.06    3.31
  -3  -1  -1  142.78    3.28
   3  -1   1  150.16    3.13
  -3  -1  -1  143.23    3.27
  -3  -1  -1  144.52    3.28
  -3   1  -1  146.48    3.14
   3   1   1  142.98    3.20
   3   1   1  141.71    3.18
   3   1   1  139.65    3.19
   3   1   1  143.35    3.20
  -4  -1  -1  124.08    2.88
  -4  -1  -1  123.75    3.35
   4  -1   1  124.23    2.92
   4  -1   1  126.89    2.75
   4  -1   1  123.53    2.84
  -4  -1  -1  124.50    2.88
   4   1   1  125.63    2.88
   4   1   1  120.05    2.85
   4   1   1  122.02    2.84
   4   1   1  123.41    2.86
   5  -1   1   92.79    2.33
  -5  -1  -1   87.84    2.29
   5  -1   1   92.54    2.25
  -5  -1  -1   90.05    2.25
   5  -1   1   91.07    2.14
  -5  -1  -1   87.60    2.23
   5   1   1   92.48    2.27
   5   1   1   92.09    2.30
   5   1   1   88.49    2.25
   5   1   1   89.18    2.29
   6  -1   1   10.26    0.71
   6  -1   1   10.63    0.70
  -6  -1  -1    9.66    0.70
  -6  -1  -1    9.77    0.64
   6  -1   1    9.57    0.56
   6   1   1    8.60    0.70
   6   1   1    9.32    0.75
   6   1   1   10.56    0.69
   6   1   1    8.94    0.64
   7  -1   1    3.83    0.42
  -7  -1  -1    4.76    0.64
  -7  -1  -1    4.10    0.51
   7   1   1    4.04    0.52
   7   1   1    4.46    0.50
   7   1   1    3.30    0.53
   8  -1   1   11.48    0.70
   8  -1   1   10.93    0.85
   8  -1   1   11.98    0.90
  -8  -1  -1   11.88    0.72
   8   1   1   11.91    0.83
   8   1   1   10.15    0.86
   8   1   1   11.57    0.75
   8  -2  -1   11.63    0.82
   8  -2  -1   11.23    0.82
  -8  -2   1   12.58    0.79
   8  -2  -1   11.95    0.68
   8   2  -1   11.83    0.90
   8   2  -1   11.51    0.90
   8   2  -1   11.14    0.80
   8   2  -1   11.06    0.86
   7  -2  -1   -0.03    0.22
  -7  -2   1    0.01    0.31
   7  -2  -1    0.09    0.32
   7  -2  -1    0.11    0.30
   7   2  -1    0.01    0.35
   7   2  -1    0.19    0.34
   7   2  -1    0.01    0.34
   7   2  -1   -0.05    0.36
   6  -2  -1   51.28    1.52
  -6  -2   1   51.71    1.80
   6  -2  -1   51.51    1.59
  -6  -2   1   52.82    1.65
  -6  -2   1   52.19    1.63
   6  -2  -1   52.49    1.46
   6   2  -1   52.30    1.63
   6   2  -1   51.23    1.62
   6   2  -1   51.56    1.63
   6   2  -1   47.95    1.67
   6   2  -1   50.43    1.66
  -5  -2   1  119.55    3.03
   5  -2  -1  121.02    2.81
  -5  -2   1  123.47    3.01
   5  -2  -1  125.35    2.83
   5  -2  -1  120.97    2.92
  -5  -2   1  116.86    2.99
   5   2  -1  122.52    3.01
   5   2  -1  120.01    2.98
   5   2  -1  118.64    2.96
   5   2  -1  120.87    2.92
   5   2  -1  114.07    3.00
   4  -2  -1   43.75    1.23
  -4  -2   1   41.60    1.33
  -4  -2   1   41.72    1.32
   4  -2  -1   42.60    1.16
   4  -2  -1   43.06    1.14
  -4  -2   1   43.84    1.35
   4   2  -1   40.60    1.33
   4   2  -1   41.44    1.31
   4   2  -1   43.20    1.32
   4   2  -1   41.54    1.32
   4   2  -1   43.29    1.26
   3  -2  -1  155.09    3.44
   3  -2  -1  156.04    3.32
  -3  -2   1  156.66    3.57
  -3  -2   1  153.86    3.56
  -3  -2   1  153.89    3.55
   3   2  -1  150.51    3.47
   3   2  -1  147.09    3.41
   3   2  -1  150.42    3.50
   3   2  -1  155.28    3.49
   3   2  -1  153.09    3.51
  -2  -2   1  188.61    4.19
  -2  -2   1  187.85    4.22
  -2  -2   1  195.10    4.24
   2   2  -1  187.61    4.17
   2   2  -1  189.20    4.18
  -2   2   1  194.03    4.06
   2   2  -1  181.62    4.62
   2   2  -1  186.62    4.17
   1  -2  -1  151.59    3.26
  -1  -2   1  151.76    3.36
  -1  -2   1  147.17    3.36
  -1  -2   1  149.12    3.37
  -1  -2   1  149.03    3.32
   1  -2  -1  153.81    3.25
  -1   2   1  136.04    3.33
   1   2  -1  153.80    3.37
   1   2  -1  151.09    3.35
   1   2  -1  149.40    3.36
   1   2  -1  152.97    3.32
  -1   2   1  158.30    3.25
   0  -2   1   50.50    1.29
   0  -2   1   50.35    1.29
   0  -2   1   50.44    1.32
   0  -2  -1   50.76    1.27
   0  -2  -1   49.74    1.28
   0  -2  -1   50.65    1.28
   0  -2  -1   48.89    1.28
   0  -2   1   50.76    1.24
   0   2  -1   49.82    1.30
   0   2  -1   50.63    1.33
   0   2   1   50.11    1.30
   0   2  -1   51.51    1.30
   0   2   1   52.32    1.29
   0   2   1   51.11    1.29
   0   2  -1   51.62    1.26
   1  -2   1  181.48    3.92
  -1  -2  -1  182.01    4.00
   1  -2   1  184.34    3.87
  -1  -2  -1  178.72    4.01
  -1  -2  -1  183.61    4.02
   1  -2   1  187.06    3.92
   1   2   1  185.33    4.05
  -1   2  -1  187.46    4.04
   1   2   1  182.91    3.89
  -1   2  -1  187.12    3.96
   1   2   1  181.99    4.05
   1   2   1  181.12    4.06
   1   2   1  188.84    4.05
  -2  -2  -1   77.35    1.95
   2  -2   1   68.13    1.96
   2  -2   1   81.44    1.92
  -2  -2  -1   79.70    1.94
  -2  -2  -1   79.82    1.96
   2  -2   1   80.42    1.76
   2   2   1   77.28    1.98
   2   2   1   79.22    1.98
   2   2   1   80.10    1.99
   2   2   1   77.76    1.84
   2   2   1   81.41    1.98
  -2   2  -1   81.01    1.79
  -2   2  -1   81.46    1.95
  -3  -2  -1   69.13    1.82
   3  -2   1   69.70    1.78
   3  -2   1   71.55    1.62
  -3  -2  -1   68.05    1.83
  -3  -2  -1   68.61    1.83
   3   2   1   68.96    1.80
   3   2   1   68.27    1.80
   3   2   1   68.89    1.72
   3   2   1   68.40    1.81
   3   2   1   67.95    1.84
   4  -2   1   36.97    0.96
   4  -2   1   37.46    1.06
  -4  -2  -1   36.56    1.22
   4  -2   1   36.84    1.17
  -4  -2  -1   36.30    1.22
  -4  -2  -1   37.17    1.21
   4   2   1   36.14    1.14
   4   2   1   35.46    1.20
   4   2   1   37.25    1.24
   4   2   1   37.42    1.22
   4   2   1   38.12    1.23
  -5  -2  -1   93.75    2.45
   5  -2   1   95.20    2.16
   5  -2   1   96.01    2.45
  -5  -2  -1   92.70    2.47
  -5  -2  -1   89.15    2.43
   5  -2   1   94.34    2.28
   5   2   1   90.49    2.39
   5   2   1   92.68    2.43
   5   2   1   90.67    2.41
   5   2   1   91.43    2.35
  -6  -2  -1   69.66    2.01
  -6  -2  -1   69.49    2.29
   6  -2   1   69.00    1.88
  -6  -2  -1   68.24    2.03
   6  -2   1   69.30    2.03
   6  -2   1   71.48    1.94
   6   2   1   67.82    2.07
   6   2   1   70.24    2.02
   6   2   1   67.29    2.00
   6   2   1   69.72    2.04
  -7  -2  -1   22.53    1.06
   7  -2   1   23.20    1.00
   7  -2   1   22.81    1.10
   7  -2   1   22.37    0.82
   7   2   1   23.72    1.13
   7   2   1   23.11    1.09
   7   2   1   21.74    1.07
   7   2   1   23.06    1.10
   8  -2   1    2.22    0.34
   8  -2   1    2.01    0.49
   8  -2   1    1.68    0.45
  -8  -2  -1    0.89    0.38
   8   2   1    1.78    0.52
   8   2   1    1.02    0.44
   8   2   1    2.53    0.53
   7  -3  -1    6.55    0.82
   7  -3  -1    7.63    0.53
  -7  -3   1    8.08    0.76
   7  -3  -1    6.89    0.58
   7   3  -1    6.17    0.67
   7   3  -1    5.02    0.67
   7   3  -1    5.96    0.72
   7   3  -1    7.03    0.75
   6  -3  -1   14.83    0.81
  -6  -3   1   15.91    1.19
  -6  -3   1   17.02    1.74
   6  -3  -1   17.02    0.72
   6  -3  -1   15.70    0.70
   6   3  -1   14.76    1.23
   6   3  -1   14.15    0.87
   6   3  -1   14.71    0.96
   6   3  -1   15.69    0.99
  -5  -3   1   12.00    0.86
   5  -3  -1   10.94    0.60
   5  -3  -1   11.47    0.71
  -5  -3   1   14.08    0.90
   5  -3  -1   10.61    0.57
  -5  -3   1   12.55    0.89
   5   3  -1   10.60    0.85
   5   3  -1   10.36    0.79
   5   3  -1   11.08    1.31
   5   3  -1   10.32    0.75
   4  -3  -1    4.23    0.46
  -4  -3   1    3.67    0.51
  -4  -3   1    4.51    0.53
  -4  -3   1    4.48    0.53
   4   3  -1    3.53    0.83
   4   3  -1    3.58    0.48
   4   3  -1    3.74    0.51
   4   3  -1    4.75    0.58
   4   3  -1    3.83    0.44
  -3  -3   1   11.20    0.73
  -3  -3   1   11.79    0.74
  -3  -3   1   11.75    0.71
   3  -3  -1   12.32    0.61
   3   3  -1   12.14    0.76
   3   3  -1   11.85    0.60
  -3   3   1   12.26    0.62
   3   3  -1   12.52    0.71
   3   3  -1   10.72    0.74
   3   3  -1   10.98    0.72
  -2  -3   1   45.96    1.42
   2  -3  -1   45.87    1.22
   2  -3  -1   45.23    1.25
  -2  -3   1   46.81    1.43
  -2  -3   1   45.20    1.42
  -2  -3   1   46.27    1.37
   2  -3  -1   47.48    1.22
   2   3  -1   45.39    1.42
  -2   3   1   45.75    1.19
  -2   3   1   46.46    1.19
   2   3  -1   45.34    1.20
   2   3  -1   47.40    1.38
   2   3  -1   44.82    1.40
   2   3  -1   45.23    1.42
  -2   3   1   47.12    1.30
  -1  -3   1   17.03    0.76
   1  -3  -1   16.45    0.79
  -1  -3   1   18.26    0.79
   1  -3  -1   16.59    0.67
   1  -3  -1   16.79    0.67
   1  -3  -1   16.63    0.68
  -1  -3   1   18.22    0.78
   1   3  -1   17.06    0.76
   1   3  -1   18.25    0.74
  -1   3   1   16.99    0.70
  -1   3   1   17.62    0.68
   1   3  -1   17.82    0.78
   1   3  -1   18.06    0.79
   0  -3  -1   62.27    1.67
   0  -3   1   63.45    1.60
   0  -3   1   63.62    1.69
   0  -3   1   62.40    1.66
   0  -3  -1   61.15    1.64
   0  -3  -1   62.56    1.67
   0  -3   1   61.88    1.65
   0  -3  -1   61.58    1.65
   0   3  -1   64.07    1.73
   0   3   1   61.37    1.65
   0   3  -1   62.58    1.65
   0   3   1   62.09    1.65
   0   3  -1   63.66    1.67
   0   3   1   63.14    1.65
  -1  -3  -1   33.16    1.11
  -1  -3  -1   32.03    1.08
   1  -3   1   34.10    1.09
   1  -3   1   33.53    0.97
   1  -3   1   35.30    1.03
  -1  -3  -1   34.04    1.09
   1  -3   1   32.40    1.01
  -1  -3  -1   34.51    1.12
   1   3   1   28.31    1.45
  -1   3  -1   33.95    1.30
   1   3   1   32.69    1.08
  -1   3  -1   32.18    0.98
   1   3   1   31.77    1.07
  -2  -3  -1   55.29    1.59
   2  -3   1   56.83    1.57
  -2  -3  -1   54.53    1.62
   2  -3   1   56.40    1.43
   2  -3   1   56.26    1.43
   2  -3   1   56.66    1.39
  -2  -3  -1   55.04    1.63
  -2   3  -1   55.87    1.42
   2   3   1   54.22    1.61
  -2   3  -1   55.85    1.40
   2   3   1   55.64    1.60
  -2   3  -1   54.13    1.55
   2   3   1   56.20    1.61
   2   3   1   56.45    1.39
   2   3   1   56.62    1.60
   3  -3   1   19.09    0.62
  -3  -3  -1   17.70    0.87
   3  -3   1   19.19    0.64
  -3  -3  -1   19.01    0.91
  -3  -3  -1   19.01    0.92
   3  -3   1   19.08    0.64
   3  -3   1   19.34    0.82
   3   3   1   19.20    0.74
  -3   3  -1   18.52    0.83
   3   3   1   19.38    0.91
   3   3   1   19.31    0.89
   3   3   1   19.13    0.89
   3   3   1   17.89    0.89
  -4  -3  -1    4.28    0.56
   4  -3   1    5.00    0.51
  -4  -3  -1    4.73    0.56
  -4  -3  -1    4.64    0.57
   4   3   1    4.71    0.58
   4   3   1    4.75    0.52
   4   3   1    4.13    0.54
   4   3   1    4.76    0.58
   4   3   1    4.79    0.47
  -5  -3  -1   87.39    2.49
   5  -3   1   89.85    2.13
  -5  -3  -1   86.89    2.48
   5  -3   1   88.92    2.39
  -5  -3  -1   87.23    2.48
   5   3   1   90.55    2.50
   5   3   1   88.59    2.53
   5   3   1   88.74    2.79
   5   3   1   83.44    2.48
   5   3   1   90.00    2.35
  -6  -3  -1   25.83    1.21
   6  -3   1   23.57    0.90
   6  -3   1   23.53    1.09
   6   3   1   24.95    1.25
   6   3   1   25.09    1.12
   6   3   1   25.69    1.22
   6   3   1   24.77    1.22
   7  -3   1   -0.27    0.31
   7  -3   1    0.21    0.29
   7   3   1    0.19    0.39
   7   3   1   -0.12    0.41
   7   3   1   -0.34    0.38
   7   3   1   -0.35    0.35
   6  -4  -1    2.84    0.36
   6  -4  -1    2.62    0.52
  -6  -4   1    2.49    0.56
   6   4  -1    2.62    0.56
   6   4  -1    2.83    0.49
   6   4  -1    2.30    0.60
   6   4  -1    2.22    0.56
  -5  -4   1    8.97    0.84
  -5  -4   1    6.76    0.74
   5  -4  -1    7.47    0.53
   5  -4  -1    7.44    0.64
   5   4  -1    7.79    0.67
   5   4  -1    8.85    0.82
   5   4  -1    7.89    1.25
   5   4  -1    8.98    0.84
  -4  -4   1    9.97    0.84
  -4  -4   1    9.25    0.82
  -4  -4   1    9.60    0.86
   4  -4  -1    8.34    0.65
   4  -4  -1    8.15    0.55
   4   4  -1    8.01    0.82
   4   4  -1    8.55    0.63
   4   4  -1    8.61    0.80
   4   4  -1   10.29    0.84
   4   4  -1    9.30    0.86
  -3  -4   1   22.42    1.12
  -3  -4   1   23.23    1.13
   3  -4  -1   21.74    0.88
   3  -4  -1   23.33    0.82
   3  -4  -1   23.49    0.96
   3  -4  -1   22.73    0.82
  -3   4   1   22.24    0.95
   3   4  -1   22.89    1.13
   3   4  -1   23.44    1.10
   3   4  -1   24.55    1.17
   3   4  -1   23.95    0.87
   3   4  -1   24.12    1.12
  -2  -4   1   18.72    0.92
   2  -4  -1   18.52    0.79
   2  -4  -1   18.85    0.81
  -2  -4   1   17.94    0.96
   2  -4  -1   18.71    0.79
   2  -4  -1   18.13    0.85
  -2  -4   1   18.13    0.97
   2   4  -1   18.30    0.93
   2   4  -1   17.07    0.94
  -2   4   1   17.96    0.82
   2   4  -1   17.04    0.93
  -2   4   1   18.80    0.75
   2   4  -1   16.29    1.13
  -2   4   1   18.70    0.76
   1  -4  -1   37.97    1.23
  -1  -4   1   38.95    1.28
   1  -4  -1   37.96    1.23
  -1  -4   1   37.20    1.33
  -1  -4   1   37.62    1.34
   1  -4  -1   38.40    1.26
   1  -4  -1   36.88    1.23
  -1  -4   1   38.04    1.35
  -1   4   1   39.66    1.23
   1   4  -1   36.40    1.32
   1   4  -1   38.46    1.34
   1   4  -1   37.06    1.32
  -1   4   1   37.31    1.25
   0  -4  -1   11.49    0.74
   0  -4   1   11.20    0.67
   0  -4  -1   11.52    0.72
   0  -4   1   11.86    0.73
   0  -4  -1   11.44    0.72
   0  -4   1   12.07    0.74
   0  -4  -1   11.51    0.73
   0  -4   1   12.97    0.78
   0   4  -1   12.62    0.74
   0   4   1   11.63    0.72
   0   4  -1   11.63    0.75
   0   4   1   10.83    0.71
   0   4   1   12.65    0.75
   0   4  -1   12.21    0.75
   1  -4   1   29.34    1.45
  -1  -4  -1   29.94    1.16
   1  -4   1   29.07    1.07
   1  -4   1   30.96    1.02
  -1  -4  -1   28.34    1.15
   1  -4   1   31.18    1.15
  -1  -4  -1   29.32    1.13
   1   4   1   29.18    1.12
   1   4   1   30.85    1.16
   1   4   1   30.31    1.16
  -1   4  -1   27.77    1.11
  -1   4  -1   30.77    1.07
   2  -4   1    6.57    0.51
   2  -4   1    7.06    0.55
  -2  -4  -1    6.97    0.67
   2  -4   1    5.96    0.61
   2  -4   1    6.41    0.55
  -2  -4  -1    7.04    0.67
  -2  -4  -1    6.83    0.68
   2   4   1    6.38    0.64
   2   4   1    7.15    0.68
  -2   4  -1    6.34    0.54
  -2   4  -1    6.46    0.61
  -2   4  -1    6.59    0.51
   3  -4   1   67.43    1.96
   3  -4   1   66.68    1.74
   3  -4   1   68.58    1.77
  -3  -4  -1   69.06    2.07
  -3  -4  -1   67.56    2.08
  -3  -4  -1   68.78    2.11
   3  -4   1   67.12    1.70
   3   4   1   67.03    2.05
  -3   4  -1   66.30    1.94
   3   4   1   71.51    2.23
   3   4   1   59.27    2.65
   3   4   1   66.95    2.06
  -3   4  -1   67.10    1.68
   3   4   1   67.85    1.73
  -4  -4  -1   26.00    1.25
   4  -4   1   25.03    1.09
  -4  -4  -1   25.86    1.22
   4   4   1   26.50    1.21
   4   4   1   26.44    1.02
   4   4   1   27.39    1.27
   4   4   1   25.95    1.21
   4   4   1   27.18    1.25
  -5  -4  -1   29.88    1.37
  -5  -4  -1   30.17    1.39
   5   4   1   32.27    1.41
   5   4   1   29.56    1.37
   5   4   1   32.14    1.86
   5   4   1   32.41    1.21
  -6  -4  -1    1.96    0.55
   6  -4   1    3.12    0.51
   6   4   1    2.48    0.49
   6   4   1    5.02    0.67
   6   4   1    3.35    0.63
   6   4   1    3.20    0.63
   4  -5  -1   23.23    0.93
   4  -5  -1   19.87    1.21
  -4  -5   1   27.62    1.30
  -4  -5   1   21.08    1.27
   4   5  -1   22.10    1.22
   4   5  -1   22.56    0.93
   4   5  -1   23.35    1.29
   3  -5  -1   83.78    2.21
   3  -5  -1   81.16    2.30
   3  -5  -1   82.86    2.16
  -3  -5   1   85.21    2.57
  -3  -5   1   82.40    2.57
   3  -5  -1   81.27    2.14
  -3   5   1   80.73    2.55
   3   5  -1   82.73    2.54
   2  -5  -1    4.73    0.54
  -2  -5   1    4.06    0.61
  -2  -5   1    4.05    0.63
   2  -5  -1    4.68    0.52
  -2  -5   1    4.73    0.72
   2  -5  -1    4.48    0.52
   2  -5  -1    4.30    0.55
  -2   5   1    4.12    0.53
  -2   5   1    4.94    0.50
   2   5  -1    4.39    0.65
  -1  -5   1   18.47    1.04
  -1  -5   1   22.62    1.02
   1  -5  -1   18.59    0.97
  -1  -5   1   19.37    1.08
  -1  -5   1   20.38    1.07
   1  -5  -1   19.88    0.96
   1  -5  -1   20.91    1.00
  -1   5   1   20.63    0.98
   1   5  -1   19.19    1.07
   1   5  -1   19.35    1.07
   0  -5   1   29.50    1.26
   0  -5  -1   30.73    1.27
   0  -5  -1   30.64    1.24
   0  -5   1   30.31    1.30
   0  -5   1   30.46    1.26
   0  -5  -1   29.13    1.23
   0  -5   1   29.44    1.17
   0  -5  -1   31.37    1.27
   0   5   1   29.71    1.23
   0   5  -1   28.52    1.26
   0   5  -1   30.05    1.25
   1  -5   1   19.25    0.96
  -1  -5  -1   19.05    1.01
   1  -5   1   18.04    1.21
   1  -5   1   18.51    0.96
   1  -5   1   20.28    0.90
  -1  -5  -1   18.19    1.05
  -1  -5  -1   17.83    1.05
  -1   5  -1   18.45    0.99
   1   5   1   17.86    0.99
   1   5   1   19.79    1.06
  -2  -5  -1   54.64    1.91
   2  -5   1   54.71    1.69
   2  -5   1   55.60    1.86
  -2  -5  -1   57.29    1.95
   2  -5   1   56.26    1.61
   2  -5   1   57.72    1.70
   2   5   1   57.70    1.92
  -2   5  -1   56.86    1.65
   2   5   1   49.26    2.28
  -2   5  -1   55.64    1.81
   3  -5   1    7.43    0.62
   3  -5   1    7.35    0.74
   3  -5   1    7.78    0.63
   3  -5   1    7.45    0.56
  -3  -5  -1    7.62    0.80
  -3  -5  -1    7.39    0.81
  -3   5  -1    6.91    0.70
  -3   5  -1    7.67    0.58
   3   5   1    7.85    0.81
  -4  -5  -1   25.03    1.33
  -4  -5  -1   25.08    1.28
   4  -5   1   23.65    1.14
   4   5   1   23.63    0.94
   4   5   1   24.59    1.33
   9   0  -2    5.99    0.63
   9   0  -2    4.05    0.81
   8   0  -2   24.64    1.25
   8   0  -2   32.86    1.32
  -8   0   2   31.76    1.29
   8   0  -2   32.48    1.26
  -7   0   2   -0.23    0.30
   7   0  -2    0.36    0.31
   7   0  -2    0.48    0.37
   7   0  -2    0.24    0.24
   6   0  -2   16.49    0.84
  -6   0   2   17.80    0.83
  -6   0   2   17.88    0.65
   6   0  -2   15.25    0.80
  -6   0   2   17.01    0.65
   6   0  -2   17.07    0.66
   6   0  -2   17.22    0.69
   5   0  -2    2.80    0.37
  -5   0   2    3.44    0.30
  -5   0   2    3.60    0.34
   5   0  -2    3.01    0.31
   5   0  -2    2.88    0.37
  -5   0   2    2.90    0.37
   5   0  -2    3.10    0.30
  -4   0   2  241.24    5.22
   4   0  -2  238.75    5.08
  -4   0   2  240.27    5.07
   4   0  -2  237.36    5.24
   4   0  -2  241.13    5.22
   4   0  -2  239.35    5.08
  -4   0   2  244.71    5.07
   3   0  -2    1.67    0.21
   3   0  -2    1.60    0.25
  -3   0   2    1.86    0.21
   3   0  -2    1.71    0.20
  -3   0   2    1.76    0.21
  -3   0   2    2.07    0.29
   2   0  -2  151.89    3.25
  -2   0   2  145.42    3.25
   2   0  -2  157.59    3.25
   2   0  -2  157.97    3.33
  -2   0   2  158.95    3.25
  -2   0   2  154.87    3.32
  -2   0  -2   -0.04    0.14
   2   0   2    0.05    0.13
  -2   0  -2   -0.21    0.15
   2   0   2    0.17    0.18
   2   0   2   -0.05    0.15
  -2   0  -2    0.36    0.15
   3   0   2    9.95    0.44
   3   0   2    9.91    0.50
  -3   0  -2   10.07    0.45
  -3   0  -2    9.40    0.44
  -3   0  -2    9.38    0.48
   3   0   2    9.38    0.44
   4   0   2   53.43    1.44
   4   0   2   53.40    1.37
   4   0   2   53.50    1.36
  -4   0  -2   53.96    1.38
  -4   0  -2   54.40    1.46
  -4   0  -2   53.95    1.36
  -4   0  -2   53.36    1.47
  -5   0  -2    2.73    0.32
   5   0   2    3.32    0.36
  -5   0  -2    3.96    0.36
   5   0   2    3.16    0.39
   5   0   2    2.94    0.34
  -5   0  -2    3.17    0.36
   6   0   2  149.69    3.45
   6   0   2  152.71    3.63
  -6   0  -2  148.52    3.51
   6   0   2  154.45    3.52
  -6   0  -2  150.88    3.44
  -6   0  -2  153.62    3.43
   7   0   2    0.34    0.29
  -7   0  -2   -0.22    0.24
  -7   0  -2    0.44    0.30
   7   0   2    0.05    0.29
   7   0   2    0.39    0.37
  -7   0  -2    0.04    0.26
   8   0   2   12.95    0.79
  -8   0  -2   14.86    0.96
   8   0   2   15.27    0.75
   8   0   2   16.22    0.97
   8  -1  -2    2.40    0.48
  -8  -1   2    2.06    0.36
   8   1  -2    1.87    0.43
   8   1  -2    2.55    0.47
   8   1  -2    2.23    0.49
   8   1  -2    1.77    0.38
   7  -1  -2   42.76    1.48
  -7  -1   2   41.82    1.34
   7  -1  -2   42.39    1.38
  -7  -1   2   42.91    1.50
  -7  -1   2   43.21    1.35
   7   1  -2   44.33    1.52
   7   1  -2   41.73    1.36
   7   1  -2   45.01    2.10
   7   1  -2   43.12    1.39
  -6  -1   2  119.14    2.93
   6  -1  -2  119.91    2.91
  -6  -1   2  114.65    2.97
  -6  -1   2  115.92    2.84
   6  -1  -2  121.97    2.88
   6   1  -2  118.25    2.97
   6   1  -2  118.86    2.99
   6   1  -2  117.05    2.85
   6   1  -2  119.73    2.88
   5  -1  -2   85.25    2.08
  -5  -1   2   82.35    2.08
   5  -1  -2   82.52    2.09
  -5  -1   2   82.09    2.17
   5   1  -2   81.13    2.15
   5   1  -2   83.01    2.08
   5   1  -2   79.17    2.25
   5   1  -2   85.49    2.15
   4  -1  -2   33.79    1.01
  -4  -1   2   32.84    1.06
  -4  -1   2   32.49    1.01
  -4  -1   2   33.40    1.01
   4  -1  -2   33.17    1.11
   4   1  -2   34.28    1.03
   4   1  -2   33.24    1.05
   4   1  -2   33.17    1.07
   4   1  -2   31.69    0.99
   3  -1  -2   13.63    0.54
  -3  -1   2   13.22    0.58
  -3  -1   2   12.99    0.60
  -3  -1   2   13.19    0.57
   3   1  -2   12.41    0.57
   3   1  -2   13.26    0.56
   3   1  -2   13.39    0.60
   3   1  -2   12.27    0.58
  -2  -1   2  135.72    2.99
  -2  -1   2  132.73    2.98
  -2  -1   2  133.33    2.98
   2  -1  -2  139.43    2.88
   2   1  -2  138.14    2.99
   2   1  -2  132.73    2.97
   2   1  -2  132.72    2.98
   2   1  -2  134.84    2.97
   1  -1   2  116.75    2.57
  -1  -1  -2  109.46    2.49
   1  -1   2  118.56    2.50
  -1  -1  -2  111.12    2.55
  -1  -1  -2  114.34    2.56
   1  -1   2  122.74    2.48
   1  -1   2  121.03    2.51
   1   1   2  112.61    2.53
  -1   1  -2  117.12    2.55
   1   1   2  117.13    2.55
   1   1   2  114.17    2.47
   1   1   2  112.02    2.54
  -1   1  -2  117.39    2.45
   2  -1   2   39.56    0.95
   2  -1   2   37.24    1.03
  -2  -1  -2   36.44    1.02
  -2  -1  -2   37.07    1.02
  -2  -1  -2   36.10    0.98
   2  -1   2   38.25    0.91
   2   1   2   35.80    1.01
  -2   1  -2   37.59    0.90
  -2   1  -2   38.88    0.94
   2   1   2   37.13    1.01
   2   1   2   35.39    1.02
   2   1   2   36.05    0.98
  -3  -1  -2  234.51    5.13
   3  -1   2  241.33    5.09
  -3  -1  -2  240.56    5.15
  -3  -1  -2  240.90    5.16
  -3  -1  -2  236.89    5.15
   3  -1   2  238.48    5.19
   3   1   2  237.79    5.09
  -3   1  -2  236.24    5.03
   3   1   2  238.31    5.10
   3   1   2  235.07    5.09
   3   1   2  230.44    5.10
  -4  -1  -2  124.01    2.98
  -4  -1  -2  129.06    2.97
   4  -1   2  130.26    2.79
   4  -1   2  128.19    2.93
  -4  -1  -2  125.90    2.97
   4  -1   2  129.46    3.04
  -4   1  -2  131.59    2.77
  -4   1  -2  128.48    2.91
   4   1   2  123.01    2.93
   4   1   2  126.53    2.94
   4   1   2  126.16    2.94
   4   1   2  121.27    2.92
  -5  -1  -2   38.85    1.22
  -5  -1  -2   39.16    1.24
   5  -1   2   40.60    1.23
  -5  -1  -2   37.76    1.25
   5  -1   2   40.05    1.31
   5  -1   2   40.58    1.09
   5   1   2   37.96    1.22
   5   1   2   36.55    1.23
  -5   1  -2   39.15    1.07
   5   1   2   37.91    1.21
   5   1   2   37.64    1.21
  -6  -1  -2   37.50    1.31
   6  -1   2   38.31    1.37
   6  -1   2   38.94    1.29
   6  -1   2   37.95    1.12
  -6  -1  -2   37.90    1.27
  -6  -1  -2   36.07    1.23
   6   1   2   36.87    1.30
   6   1   2   36.63    1.28
   6   1   2   39.04    1.33
   7  -1   2    4.72    0.55
  -7  -1  -2    4.53    0.61
   7  -1   2    5.03    0.65
   7  -1   2    4.74    0.44
   7   1   2    4.31    0.51
   7   1   2    4.84    0.54
   7   1   2    4.65    0.57
  -8  -1  -2   15.80    0.82
   8  -1   2   14.32    0.99
   8  -1   2   15.43    0.77
   8  -1   2   16.55    0.97
   8   1   2   16.10    0.88
   8   1   2   16.13    1.00
   8   1   2   14.32    0.91
   8  -2  -2   10.28    0.78
   8  -2  -2   10.63    0.67
  -8  -2   2   11.56    0.74
   8  -2  -2    9.41    0.74
   8   2  -2    9.22    0.75
   8   2  -2    9.03    0.81
   8   2  -2    8.97    0.84
   8   2  -2    8.88    0.80
   7  -2  -2    4.40    0.50
  -7  -2   2    5.48    0.58
   7  -2  -2    4.68    0.47
   7  -2  -2    4.56    0.52
   7   2  -2    4.01    0.60
   7   2  -2    5.23    0.60
   7   2  -2    4.77    0.56
   7   2  -2    4.54    0.57
   6  -2  -2   24.64    0.94
  -6  -2   2   27.92    1.12
  -6  -2   2   25.51    1.09
   6  -2  -2   26.06    1.02
  -6  -2   2   25.78    1.17
   6  -2  -2   26.34    0.99
   6   2  -2   25.42    1.22
   6   2  -2   26.85    1.10
   6   2  -2   24.64    1.14
   6   2  -2   25.08    1.11
   6   2  -2   25.82    1.08
   5  -2  -2  183.42    4.05
  -5  -2   2  179.03    4.24
  -5  -2   2  176.57    4.19
  -5  -2   2  179.88    4.19
   5  -2  -2  179.16    4.07
   5  -2  -2  181.98    4.02
   5   2  -2  177.34    4.12
   5   2  -2  180.11    4.15
   5   2  -2  173.50    4.09
   5   2  -2  175.92    4.06
   5   2  -2  169.63    4.15
   4  -2  -2   34.01    1.01
  -4  -2   2   32.86    1.13
  -4  -2   2   33.45    1.14
   4  -2  -2   34.79    1.04
  -4  -2   2   32.98    1.15
   4  -2  -2   32.78    0.96
   4   2  -2   32.64    1.14
   4   2  -2   32.60    1.07
   4   2  -2   33.33    1.12
   4   2  -2   31.81    1.12
   4   2  -2   33.43    1.13
  -3  -2   2   97.44    2.41
  -3  -2   2   96.53    2.41
  -3  -2   2   94.97    2.39
   3  -2  -2  100.37    2.19
   3  -2  -2  102.23    2.26
   3   2  -2   94.27    2.41
   3   2  -2   98.37    2.42
   3   2  -2   99.73    2.40
   3   2  -2   99.62    2.40
   2  -2  -2  158.30    3.30
   2  -2  -2  152.46    3.24
  -2  -2   2  149.73    3.41
  -2  -2   2  153.25    3.46
   2  -2  -2  148.36    3.25
  -2  -2   2  147.78    3.45
  -2  -2   2  154.53    3.48
   2   2  -2  153.54    3.47
   2   2  -2  152.18    3.49
   2   2  -2  156.45    3.50
   2   2  -2  152.45    3.67
  -2   2   2  153.05    3.32
  -1  -2   2  206.47    4.45
  -1  -2   2  204.09    4.39
  -1  -2   2  196.97    4.44
   1  -2  -2  201.36    4.33
  -1  -2   2  209.44    4.48
   1  -2  -2  203.22    4.34
  -1   2   2  207.80    4.36
   1   2  -2  205.95    4.47
   1   2  -2  204.35    4.49
   1   2  -2  204.55    4.42
  -1   2   2  198.83    4.38
   1   2  -2  208.75    4.50
   0  -2  -2  133.80    3.01
   0  -2   2  130.11    3.01
   0  -2   2  135.30    2.93
   0  -2  -2  138.13    2.96
   0  -2   2  139.77    3.07
   0  -2   2  135.32    3.02
   0  -2  -2  135.67    3.01
   0  -2  -2  132.82    3.01
   0   2   2  135.50    3.06
   0   2   2  131.92    3.06
   0   2  -2  137.70    3.00
   0   2  -2  138.07    3.07
   0   2  -2  138.97    3.09
   0   2  -2  141.59    3.13
   0   2   2  142.76    3.03
   1  -2   2   98.62    2.24
  -1  -2  -2   98.68    2.32
  -1  -2  -2   97.90    2.32
   1  -2   2   98.79    2.23
   1  -2   2  100.39    2.14
  -1  -2  -2   98.15    2.31
  -1  -2  -2   94.30    2.15
   1  -2   2   99.67    2.32
   1   2   2  101.15    2.30
   1   2   2   95.42    2.32
   1   2   2   98.18    2.33
  -1   2  -2  100.08    2.24
  -1   2  -2  100.00    2.34
   1   2   2  100.33    2.17
   2  -2   2  225.25    4.66
  -2  -2  -2  220.62    4.89
  -2  -2  -2  218.60    4.89
   2  -2   2  226.26    4.72
   2  -2   2  229.72    4.73
   2  -2   2  231.12    5.06
  -2  -2  -2  215.24    4.75
  -2  -2  -2  216.51    4.87
  -2   2  -2  221.92    4.64
   2   2   2  217.80    4.72
  -2   2  -2  226.42    4.69
   2   2   2  218.73    4.86
   2   2   2  219.47    4.85
   2   2   2  227.63    4.85
   2   2   2  213.96    4.85
  -2   2  -2  224.41    4.85
  -3  -2  -2   69.31    1.86
   3  -2   2   74.36    1.69
  -3  -2  -2   68.16    1.88
   3  -2   2   72.98    1.87
   3  -2   2   73.57    1.65
  -3  -2  -2   71.52    1.89
   3   2   2   71.82    1.86
   3   2   2   71.11    1.87
   3   2   2   70.50    1.87
  -3   2  -2   69.62    1.67
   3   2   2   71.84    1.77
   4  -2   2    1.05    0.25
  -4  -2  -2    2.06    0.38
  -4  -2  -2    0.94    0.32
   4  -2   2    1.22    0.31
  -4  -2  -2    1.16    0.35
   4   2   2    1.02    0.33
  -4   2  -2    0.92    0.26
   4   2   2    1.78    0.37
   4   2   2    1.02    0.34
   4   2   2    1.13    0.31
   5  -2   2   21.34    0.84
  -5  -2  -2   21.75    0.97
  -5  -2  -2   22.10    1.00
   5  -2   2   23.70    1.01
  -5  -2  -2   22.08    1.00
   5   2   2   21.38    0.98
   5   2   2   22.91    1.00
   5   2   2   22.12    0.99
   5   2   2   21.39    0.94
  -6  -2  -2   42.78    1.46
  -6  -2  -2   41.67    1.65
   6  -2   2   40.82    1.47
  -6  -2  -2   40.54    1.45
   6  -2   2   43.09    1.34
   6   2   2   41.01    1.47
   6   2   2   41.73    1.98
   6   2   2   41.30    1.45
   6   2   2   40.33    1.91
  -7  -2  -2    3.19    0.50
   7  -2   2    2.67    0.52
   7   2   2    2.39    0.50
   7   2   2    3.14    0.50
   7   2   2    3.86    0.58
   7   2   2    3.86    0.55
  -8  -2  -2    0.41    0.35
   8  -2   2    0.76    0.46
   8  -2   2    0.83    0.40
   8   2   2    0.47    0.42
   8   2   2    0.39    0.40
   8   2   2    0.43    0.40
   7  -3  -2    9.38    0.66
   7  -3  -2   10.45    0.66
   7  -3  -2    9.37    0.60
  -7  -3   2   11.82    0.87
   7   3  -2   11.33    0.86
   7   3  -2   11.59    0.89
   7   3  -2    9.63    0.86
   7   3  -2   10.51    0.88
   6  -3  -2   23.89    0.87
   6  -3  -2   23.17    0.90
   6  -3  -2   23.04    0.95
   6   3  -2   22.53    1.06
   6   3  -2   23.30    1.15
   6   3  -2   22.40    1.18
   6   3  -2   24.73    1.19
  -5  -3   2   54.87    1.80
  -5  -3   2   55.14    1.80
   5  -3  -2   55.21    1.44
  -5  -3   2   54.43    1.79
   5  -3  -2   56.60    1.55
   5  -3  -2   55.67    1.58
   5   3  -2   53.17    1.74
   5   3  -2   48.87    2.07
   5   3  -2   48.51    2.29
   5   3  -2   51.49    1.58
   5   3  -2   51.98    1.73
  -4  -3   2   22.88    1.04
  -4  -3   2   23.24    1.04
   4  -3  -2   23.11    0.85
  -4  -3   2   21.98    1.02
   4   3  -2   23.58    0.91
   4   3  -2   22.54    1.02
   4   3  -2   20.66    1.47
   4   3  -2   23.02    1.05
   4   3  -2   21.35    1.02
  -3  -3   2   10.31    0.68
  -3  -3   2   11.08    0.73
  -3  -3   2   10.12    0.70
   3   3  -2   10.31    0.72
  -3   3   2    9.21    0.54
   3   3  -2    8.23    0.69
   3   3  -2    9.58    0.67
   3   3  -2    9.45    0.56
   3   3  -2   10.36    0.71
   2  -3  -2   11.52    0.53
   2  -3  -2   11.65    0.52
  -2  -3   2   11.76    0.65
  -2  -3   2   11.80    0.69
   2  -3  -2   11.99    0.56
  -2  -3   2   12.19    0.71
  -2  -3   2   11.53    0.70
  -2   3   2   11.62    0.51
  -2   3   2   12.19    0.56
   2   3  -2   11.46    0.65
   2   3  -2   11.11    0.69
   2   3  -2   12.29    0.70
  -2   3   2   12.28    0.52
   2   3  -2   11.55    0.69
   1  -3  -2   37.67    1.09
  -1  -3   2   38.47    1.23
  -1  -3   2   37.03    1.19
   1  -3  -2   36.18    1.25
   1  -3  -2   37.58    1.10
  -1  -3   2   36.86    1.14
  -1  -3   2   38.30    1.21
   1  -3  -2   37.52    1.10
  -1   3   2   38.45    1.10
   1   3  -2   37.72    1.15
  -1   3   2   37.75    1.09
   1   3  -2   38.10    1.23
   1   3  -2   37.49    1.20
   1   3  -2   37.61    1.21
   0  -3  -2   60.73    1.65
   0  -3   2   65.04    1.68
   0  -3  -2   61.42    1.74
   0  -3   2   65.76    1.74
   0  -3   2   60.93    1.66
   0  -3  -2   62.08    1.67
   0  -3  -2   61.30    1.66
   0  -3   2   62.65    1.58
   0   3  -2   64.36    1.69
   0   3  -2   66.68    1.76
   0   3   2   62.06    1.67
   0   3   2   61.69    1.67
   0   3  -2   63.93    1.70
   0   3   2   63.51    1.65
   1  -3   2   59.52    1.55
   1  -3   2   57.99    1.63
  -1  -3  -2   58.52    1.64
  -1  -3  -2   59.72    1.63
  -1  -3  -2   58.80    1.65
   1  -3   2   57.46    1.54
   1  -3   2   58.43    1.44
  -1   3  -2   59.34    1.64
   1   3   2   61.80    1.65
   1   3   2   57.38    1.62
  -1   3  -2   57.54    1.53
   1   3   2   57.58    1.63
  -2  -3  -2   72.07    2.00
   2  -3   2   75.38    1.98
   2  -3   2   73.47    1.81
  -2  -3  -2   72.30    1.98
   2  -3   2   76.55    1.83
  -2  -3  -2   72.69    2.00
   2   3   2   71.77    1.73
  -2   3  -2   72.42    1.94
  -2   3  -2   72.54    1.78
   2   3   2   72.09    1.93
   2   3   2   71.21    1.96
   2   3   2   74.80    1.96
   2   3   2   71.75    1.97
  -3  -3  -2   50.17    1.57
   3  -3   2   48.94    1.28
   3  -3   2   50.24    1.29
  -3  -3  -2   47.87    1.53
  -3  -3  -2   49.91    1.58
   3  -3   2   50.01    1.50
  -3   3  -2   49.20    1.25
   3   3   2   47.60    1.54
   3   3   2   50.52    1.56
  -3   3  -2   50.55    1.51
   3   3   2   51.27    1.37
   3   3   2   46.53    1.50
   3   3   2   48.47    1.53
   4  -3   2    7.17    0.42
  -4  -3  -2    7.00    0.68
  -4  -3  -2    7.17    0.68
  -4  -3  -2    5.58    0.59
   4  -3   2    6.98    0.60
   4   3   2    6.87    0.67
   4   3   2    6.89    0.64
   4   3   2    6.37    0.66
   4   3   2    6.36    0.57
   4   3   2    6.62    0.65
  -5  -3  -2    6.41    0.68
   5  -3   2    6.26    0.49
  -5  -3  -2    6.42    0.71
  -5  -3  -2    5.48    0.65
   5  -3   2    7.06    0.68
   5   3   2    7.53    0.72
   5   3   2    4.89    0.61
   5   3   2    6.74    0.60
   5   3   2    6.06    0.67
   5   3   2    6.78    0.70
   6  -3   2    4.57    0.45
  -6  -3  -2    4.20    0.60
   6  -3   2    4.87    0.64
   6   3   2    4.60    0.64
   6   3   2    3.48    0.60
   6   3   2    5.13    0.68
   6   3   2    3.72    0.53
  -7  -3  -2    1.09    0.41
   7  -3   2    0.94    0.33
   7  -3   2    0.83    0.40
   7   3   2    0.81    0.42
   7   3   2    0.90    0.44
   7   3   2    0.76    0.45
   7   3   2   -0.04    0.41
  -6  -4   2    0.64    0.47
   6  -4  -2    1.41    0.35
   6  -4  -2    0.88    0.31
   6   4  -2    1.17    0.53
   6   4  -2    0.56    0.44
   6   4  -2    1.77    0.54
   6   4  -2    1.20    0.42
  -5  -4   2   27.52    1.29
  -5  -4   2   26.49    1.30
   5  -4  -2   26.30    0.99
   5  -4  -2   26.54    1.04
   5   4  -2   28.68    1.13
   5   4  -2   27.73    1.47
   5   4  -2   26.54    1.28
   5   4  -2   27.31    1.29
   4  -4  -2    8.30    0.60
  -4  -4   2    9.30    0.84
  -4  -4   2    7.51    0.77
  -4  -4   2    8.56    0.80
   4   4  -2    9.63    0.86
   4   4  -2    8.52    0.81
   4   4  -2    9.22    0.66
   4   4  -2    8.81    0.79
  -3  -4   2   51.60    2.30
   3  -4  -2   55.84    1.57
  -3  -4   2   53.73    1.80
   3  -4  -2   53.69    1.45
  -3  -4   2   56.21    1.82
   3  -4  -2   54.39    1.57
   3  -4  -2   54.53    1.45
  -3   4   2   52.47    1.58
   3   4  -2   55.83    1.52
   3   4  -2   57.05    1.85
   3   4  -2   55.90    1.77
   3   4  -2   56.68    1.82
   3   4  -2   54.34    1.82
   2  -4  -2   49.15    1.48
   2  -4  -2   52.14    1.45
   2  -4  -2   49.84    1.48
  -2  -4   2   49.45    1.69
  -2  -4   2   50.87    1.60
  -2  -4   2   52.91    1.71
   2  -4  -2   50.33    1.45
  -2  -4   2   51.53    1.68
   2   4  -2   51.78    1.33
  -2   4   2   50.01    1.47
   2   4  -2   51.31    1.60
  -2   4   2   52.11    1.42
  -2   4   2   49.67    1.41
   2   4  -2   49.60    1.67
   2   4  -2   46.48    1.63
   2   4  -2   52.71    1.67
  -1  -4   2   50.08    1.63
  -1  -4   2   54.30    1.57
   1  -4  -2   51.28    1.54
   1  -4  -2   53.76    1.55
   1  -4  -2   55.18    1.58
  -1  -4   2   53.64    1.70
   1  -4  -2   52.38    1.53
  -1  -4   2   53.68    1.67
  -1   4   2   54.26    1.56
   1   4  -2   51.93    1.69
   1   4  -2   53.97    1.67
   1   4  -2   55.22    1.60
  -1   4   2   54.62    1.55
   1   4  -2   54.17    1.69
   0  -4  -2   64.18    1.82
   0  -4  -2   62.22    1.82
   0  -4   2   63.89    1.73
   0  -4  -2   63.59    1.78
   0  -4   2   62.36    1.81
   0  -4   2   63.02    1.88
   0  -4   2   64.73    1.84
   0  -4  -2   64.02    1.82
   0   4  -2   65.48    1.83
   0   4   2   63.51    1.81
   0   4   2   65.37    1.83
   0   4  -2   61.63    1.87
   0   4   2   63.28    1.79
   0   4  -2   62.82    1.83
   1  -4   2    6.44    0.61
   1  -4   2    6.64    0.66
  -1  -4  -2    6.59    0.59
   1  -4   2    6.01    0.58
  -1  -4  -2    6.72    0.66
  -1  -4  -2    6.67    0.66
  -1   4  -2    6.29    0.54
   1   4   2    6.79    0.65
   1   4   2    7.48    0.66
  -1   4  -2    5.86    0.57
  -1   4  -2    7.29    0.68
   1   4   2    5.99    0.59
   2  -4   2   13.92    0.61
  -2  -4  -2   13.25    0.86
  -2  -4  -2   13.10    0.83
  -2  -4  -2   13.49    0.86
   2  -4   2   14.37    0.72
   2  -4   2   14.28    0.71
   2  -4   2   13.66    0.81
  -2   4  -2   13.60    1.00
   2   4   2   13.61    0.86
  -2   4  -2   13.73    0.71
  -2   4  -2   13.12    0.79
   2   4   2   14.40    1.52
   2   4   2   12.68    0.78
   3  -4   2   94.19    2.30
  -3  -4  -2   93.40    2.63
  -3  -4  -2   97.43    2.66
   3  -4   2   93.59    2.54
  -3  -4  -2   92.58    2.60
   3   4   2   95.92    2.71
  -3   4  -2   95.89    2.27
   3   4   2   95.79    2.29
   3   4   2   91.30    2.61
   3   4   2   92.39    2.63
  -3   4  -2   93.20    2.55
  -4  -4  -2   15.49    0.99
  -4  -4  -2   14.67    0.99
   4  -4   2   13.53    0.87
   4   4   2   15.47    0.79
   4   4   2   13.76    0.94
   4   4   2   14.88    0.98
   4   4   2   14.26    0.92
   4   4   2   15.97    1.04
   5  -4   2    5.73    0.65
  -5  -4  -2    6.17    0.76
  -5  -4  -2    5.91    0.72
   5   4   2    6.85    0.75
   5   4   2    5.52    0.68
   5   4   2    6.85    0.80
   5   4   2    6.54    0.65
  -6  -4  -2    3.23    0.59
   6  -4   2    2.89    0.55
   6   4   2    2.53    0.61
   6   4   2    2.65    0.61
   6   4   2    1.59    0.55
   6   4   2    2.32    0.47
   4  -5  -2    6.68    0.60
  -4  -5   2    5.76    0.78
   4  -5  -2    4.72    0.54
  -4  -5   2    6.52    0.77
   4   5  -2    4.60    0.64
   4   5  -2    5.26    0.51
   4   5  -2    5.94    0.79
  -3  -5   2    7.83    0.82
  -3  -5   2   10.40    0.89
   3  -5  -2    7.68    0.67
   3  -5  -2    7.49    0.67
   3  -5  -2    7.20    0.62
   3  -5  -2    6.78    0.59
  -3   5   2    7.56    0.65
   3   5  -2    6.32    0.79
   3   5  -2    7.33    0.74
   2  -5  -2   17.25    0.88
   2  -5  -2   17.61    0.90
   2  -5  -2   18.13    0.94
  -2  -5   2   19.58    1.01
   2  -5  -2   18.28    0.88
  -2  -5   2   18.18    1.10
  -2  -5   2   17.11    1.06
   2   5  -2   17.68    1.10
  -2   5   2   18.16    0.89
  -1  -5   2    6.04    0.65
  -1  -5   2    6.28    0.69
   1  -5  -2    5.78    0.92
  -1  -5   2    5.73    0.67
   1  -5  -2    5.32    0.59
   1  -5  -2    6.13    0.61
   1  -5  -2    5.86    0.69
   1   5  -2    5.42    0.65
  -1   5   2    4.63    0.54
   0  -5   2   86.55    2.44
   0  -5   2   83.26    2.48
   0  -5   2   87.46    2.31
   0  -5  -2   85.24    2.44
   0  -5  -2   85.04    2.40
   0  -5  -2   87.82    2.44
   0  -5   2   83.53    2.43
   0   5   2   85.87    2.43
   0   5  -2   88.70    2.48
   0   5   2   90.32    2.48
   0   5  -2   85.95    2.57
   1  -5   2   25.12    1.10
  -1  -5  -2   23.96    1.17
   1  -5   2   24.85    0.98
  -1  -5  -2   24.16    1.33
   1  -5   2   25.08    1.19
  -1  -5  -2   23.62    1.18
   1  -5   2   23.66    1.08
  -1   5  -2   23.02    1.14
  -1   5  -2   22.79    1.13
   1   5   2   23.21    1.10
   1   5   2   25.37    1.19
   2  -5   2    4.63    0.44
  -2  -5  -2    3.35    0.64
   2  -5   2    3.89    0.58
   2  -5   2    3.81    0.51
   2  -5   2    4.61    0.54
  -2  -5  -2    4.79    0.65
  -2   5  -2    3.63    0.54
  -2   5  -2    3.36    0.46
   2   5   2    4.35    0.64
   2   5   2    4.11    0.57
  -3  -5  -2   11.57    0.94
   3  -5   2    8.79    0.80
  -3  -5  -2   11.12    0.95
   3  -5   2    9.70    0.66
   3  -5   2   10.06    0.68
  -3   5  -2    9.82    0.63
   3   5   2   10.68    0.95
  -4  -5  -2    5.57    0.70
  -4  -5  -2    4.93    0.73
   4  -5   2    4.52    0.59
   4   5   2    5.20    0.76
   4   5   2    5.03    0.50
   9   0  -3   14.19    1.03
   9   0  -3   13.27    0.91
   8   0  -3    7.14    0.72
   8   0  -3    6.48    0.55
   8   0  -3    5.03    0.75
   8   0  -3    7.90    0.73
  -7   0   3    3.03    0.53
   7   0  -3    2.54    0.50
   7   0  -3    2.20    0.31
   7   0  -3    2.42    0.46
   7   0  -3    2.02    0.42
   6   0  -3    7.07    0.61
  -6   0   3    7.65    0.64
  -6   0   3    7.05    0.45
   6   0  -3    6.51    0.49
  -6   0   3    7.24    0.45
   6   0  -3    6.89    0.46
   6   0  -3    7.16    0.61
   5   0  -3  145.34    3.25
  -5   0   3  151.10    3.22
   5   0  -3  146.24    3.42
   5   0  -3  146.63    3.42
  -5   0   3  144.35    3.42
  -5   0   3  145.78    3.22
   5   0  -3  146.62    3.24
  -4   0   3  349.53    7.42
  -4   0   3  359.85    7.26
  -4   0   3  330.32    7.52
   4   0  -3  345.11    7.27
   4   0  -3  353.69    7.27
   4   0  -3  348.45    7.42
  -3   0   3  787.30   18.16
   2   0  -3   35.89    0.90
  -2   0   3   35.11    0.95
  -2   0   3   36.00    0.89
   2   0  -3   35.99    0.89
   2   0  -3   37.02    0.90
   2   0  -3   35.35    0.96
   1   0  -3    6.46    0.32
  -1   0   3    6.33    0.31
   1   0  -3    6.42    0.26
   1   0  -3    6.49    0.33
  -1   0   3    7.02    0.27
   0   0  -3    0.51    0.17
   0   0   3    0.47    0.13
   0   0  -3    0.21    0.13
   0   0   3    0.36    0.15
   0   0   3    0.28    0.14
   0   0  -3    0.36    0.12
  -3   0  -3  149.33    3.28
   3   0   3  149.81    3.28
  -3   0  -3  148.18    3.24
   3   0   3  155.65    3.25
   3   0   3  149.04    3.34
  -3   0  -3  145.13    3.32
   4   0   3   81.45    1.88
  -4   0  -3   79.19    1.88
  -4   0  -3   78.09    1.89
  -4   0  -3   73.48    2.05
   4   0   3   78.59    1.90
   4   0   3   81.40    1.98
  -4   0  -3   78.74    1.98
  -5   0  -3   64.92    1.66
   5   0   3   64.92    1.76
   5   0   3   62.41    1.64
  -5   0  -3   63.19    1.76
   5   0   3   64.08    1.65
  -5   0  -3   62.83    1.63
  -5   0  -3   63.30    1.64
  -6   0  -3   15.72    0.72
   6   0   3   16.73    0.86
  -6   0  -3   15.70    0.76
   6   0   3   15.68    0.74
  -6   0  -3   15.27    0.70
   6   0   3   15.06    0.72
   7   0   3    4.64    0.57
  -7   0  -3    5.01    0.50
  -7   0  -3    3.90    0.47
   7   0   3    4.77    0.49
   7   0   3    4.85    0.48
  -7   0  -3    4.65    0.45
   8   0   3    3.07    0.43
   8   0   3    2.17    0.52
  -8   0  -3    1.67    0.78
   8   0   3    2.75    0.43
  -8   0  -3    2.74    0.38
  -8  -1   3   11.32    0.66
   8  -1  -3   10.53    0.82
   8  -1  -3    9.75    0.74
   8   1  -3   10.20    0.84
   8   1  -3    9.82    0.73
   8   1  -3    9.91    0.67
   8   1  -3    9.94    0.82
   7  -1  -3    0.50    0.31
   7  -1  -3    0.19    0.37
  -7  -1   3    0.41    0.38
  -7  -1   3    0.51    0.30
  -7  -1   3    0.28    0.28
   7   1  -3    0.54    0.42
   7   1  -3    0.37    0.34
   7   1  -3    0.06    0.31
   7   1  -3    0.29    0.30
   7   1  -3    0.63    0.40
  -6  -1   3   59.04    1.79
   6  -1  -3   61.24    1.72
   6  -1  -3   59.87    1.73
  -6  -1   3   59.10    1.66
  -6  -1   3   59.60    1.70
   6   1  -3   59.81    1.66
   6   1  -3   55.84    1.75
   6   1  -3   59.12    1.74
   6   1  -3   56.52    1.75
   6   1  -3   56.83    1.62
  -5  -1   3    2.63    0.38
  -5  -1   3    2.42    0.33
   5  -1  -3    2.81    0.36
   5  -1  -3    1.61    0.32
  -5  -1   3    1.88    0.39
   5   1  -3    2.18    0.37
   5   1  -3    2.01    0.44
   5   1  -3    2.02    0.39
   5   1  -3    2.59    0.37
   5   1  -3    2.26    0.40
  -4  -1   3  104.98    2.54
  -4  -1   3  102.16    2.46
  -4  -1   3  103.75    2.46
   4  -1  -3  106.94    2.48
   4   1  -3  101.68    2.43
   4   1  -3   98.72    2.71
   4   1  -3  104.38    2.44
   4   1  -3  105.79    2.51
  -3  -1   3  319.42    6.83
  -3  -1   3  322.76    6.80
  -3  -1   3  320.13    6.80
   3   1  -3  330.72    6.84
   3   1  -3  320.03    6.79
   3   1  -3  310.81    6.84
  -2  -1   3  205.73    4.48
  -2  -1   3  207.56    4.48
  -2  -1   3  203.40    4.47
  -2  -1   3  215.88    4.50
   2   1  -3  200.66    4.41
   2   1  -3  203.78    4.41
   2   1  -3  206.95    4.42
   2   1  -3  207.70    4.41
  -1  -1   3  555.67   13.91
   1  -1   3  113.13    2.55
   1  -1   3  115.87    2.50
  -1  -1  -3  112.89    2.53
  -1  -1  -3  109.97    2.47
  -1  -1  -3  111.81    2.54
   1  -1   3  118.22    2.46
   1   1   3  112.94    2.46
  -1   1  -3  112.86    2.54
  -1   1  -3  116.23    2.49
  -1   1  -3  114.08    2.45
   1   1   3  109.29    2.52
   2  -1   3    2.20    0.24
   2  -1   3    2.42    0.32
  -2  -1  -3    2.29    0.28
  -2  -1  -3    2.50    0.30
   2  -1   3    2.81    0.26
  -2  -1  -3    2.09    0.29
  -2  -1  -3    2.27    0.27
  -2   1  -3    1.84    0.24
   2   1   3    1.91    0.26
   2   1   3    1.44    0.26
  -2   1  -3    2.26    0.23
   2   1   3    1.50    0.26
  -3  -1  -3  214.03    4.61
  -3  -1  -3  202.52    4.57
   3  -1   3  211.67    4.47
  -3  -1  -3  208.91    4.59
  -3  -1  -3  207.35    4.61
   3  -1   3  214.95    4.54
   3  -1   3  214.15    4.66
   3   1   3  212.14    4.58
  -3   1  -3  218.21    4.46
   3   1   3  204.02    4.59
   3   1   3  205.61    4.57
  -3   1  -3  210.05    4.53
  -4  -1  -3   63.72    1.73
   4  -1   3   65.86    1.79
  -4  -1  -3   66.69    1.74
  -4  -1  -3   65.05    1.72
   4  -1   3   65.58    1.51
   4  -1   3   67.15    1.57
  -4  -1  -3   61.88    2.23
   4  -1   3   67.66    1.69
  -4   1  -3   66.90    1.52
   4   1   3   67.26    1.73
   4   1   3   66.32    1.74
   4   1   3   66.69    1.74
  -4   1  -3   64.89    1.56
  -4   1  -3   65.36    1.75
  -4   1  -3   63.36    1.55
   5  -1   3  223.25    4.73
  -5  -1  -3  218.60    4.92
  -5  -1  -3  217.60    4.93
  -5  -1  -3  215.41    4.93
   5  -1   3  227.89    4.93
   5  -1   3  217.00    4.71
   5  -1   3  217.94    5.04
  -5  -1  -3  224.33    4.99
  -5   1  -3  224.16    4.70
   5   1   3  216.93    4.93
  -5   1  -3  221.38    4.69
   5   1   3  214.99    4.90
   5   1   3  217.46    4.90
  -5   1  -3  215.90    4.89
  -5   1  -3  222.96    4.68
   6  -1   3  113.18    2.85
   6  -1   3  113.33    2.99
   6  -1   3  114.32    2.61
  -6  -1  -3  111.83    2.86
  -6  -1  -3  113.54    2.81
   6  -1   3  115.83    2.74
   6   1   3  111.71    2.84
   6   1   3  117.78    2.87
  -6   1  -3  112.62    2.64
   6   1   3  113.30    2.90
   7  -1   3    2.83    0.48
   7  -1   3    2.93    0.37
   7  -1   3    3.06    0.58
  -7  -1  -3    2.62    0.88
   7   1   3    2.26    0.45
   7   1   3    2.45    0.65
   7   1   3    2.66    0.48
  -8  -1  -3   15.16    0.82
   8  -1   3   17.08    0.77
   8  -1   3   16.64    0.97
   8   1   3   15.37    0.89
   8   1   3   17.00    1.02
   8   1   3   16.75    0.94
   8  -2  -3    3.83    0.52
  -8  -2   3    5.93    0.56
   8  -2  -3    3.78    0.52
   8  -2  -3    4.29    0.50
   8   2  -3    4.41    0.63
   8   2  -3    4.85    0.62
   8   2  -3    3.93    0.56
   8   2  -3    5.09    0.64
  -7  -2   3    4.02    0.53
   7  -2  -3    4.30    0.49
   7  -2  -3    4.07    0.51
   7  -2  -3    4.67    0.48
   7   2  -3    4.17    0.55
   7   2  -3    4.01    0.57
   7   2  -3    4.38    0.61
   7   2  -3    3.82    0.52
  -6  -2   3   61.24    1.83
  -6  -2   3   59.28    1.82
   6  -2  -3   62.35    1.72
   6  -2  -3   60.12    1.71
   6  -2  -3   62.48    1.71
  -6  -2   3   62.11    1.93
   6   2  -3   56.80    1.78
   6   2  -3   57.03    1.86
   6   2  -3   61.10    1.84
   6   2  -3   63.61    2.02
   5  -2  -3   34.41    1.14
   5  -2  -3   34.33    1.10
  -5  -2   3   37.11    1.29
  -5  -2   3   36.75    1.27
  -5  -2   3   36.73    1.31
   5  -2  -3   35.46    1.11
   5   2  -3   34.89    1.30
   5   2  -3   37.75    1.30
   5   2  -3   35.59    1.24
   5   2  -3   36.18    1.27
   5   2  -3   36.67    1.32
  -4  -2   3   -0.02    0.26
   4  -2  -3    0.24    0.19
  -4  -2   3    0.34    0.30
   4  -2  -3    0.45    0.23
  -4  -2   3    0.20    0.27
   4  -2  -3    0.10    0.21
   4   2  -3    0.19    0.28
   4   2  -3   -0.24    0.25
   4   2  -3    0.45    0.29
   4   2  -3    0.07    0.26
   3  -2  -3   31.65    0.84
  -3  -2   3   30.10    1.01
  -3  -2   3   30.51    1.04
  -3  -2   3   29.05    1.02
   3   2  -3   29.29    1.03
   3   2  -3   30.62    1.03
   3   2  -3   31.13    1.03
   3   2  -3   31.74    1.05
  -2  -2   3  241.83    5.41
   2  -2  -3  251.47    5.21
  -2  -2   3  247.18    5.37
  -2  -2   3  251.52    5.42
  -2  -2   3  252.88    5.45
   2  -2  -3  245.80    5.21
   2   2  -3  250.69    5.47
  -2   2   3  252.37    5.24
   2   2  -3  245.51    5.44
  -2   2   3  253.62    5.22
   2   2  -3  248.12    5.46
   1  -2  -3   65.57    1.49
  -1  -2   3   65.68    1.59
   1  -2  -3   62.96    1.66
   1  -2  -3   64.36    1.57
  -1  -2   3   67.06    1.84
  -1  -2   3   65.62    1.68
  -1  -2   3   66.05    1.67
   1   2  -3   67.47    1.69
  -1   2   3   64.43    1.58
   1   2  -3   66.16    1.70
   1   2  -3   66.47    1.62
   1   2  -3   67.53    1.71
  -1   2   3   66.39    1.52
   0  -2   3  106.49    2.46
   0  -2   3  102.31    2.40
   0  -2  -3  100.87    2.40
   0  -2  -3  104.52    2.40
   0  -2  -3  103.55    2.39
   0  -2   3  104.30    2.29
   0  -2   3  102.93    2.40
   0   2   3  103.63    2.42
   0   2  -3  104.74    2.49
   0   2   3  103.45    2.41
   0   2  -3  105.15    2.33
   0   2  -3  106.84    2.45
   0   2  -3  103.07    2.43
   0   2  -3  104.37    2.29
   0   2   3  110.13    2.35
  -1  -2  -3  152.29    3.39
  -1  -2  -3  148.15    3.38
  -1  -2  -3  149.33    3.39
   1  -2   3  150.66    3.56
   1  -2   3  150.71    3.33
   1  -2   3  153.59    3.20
  -1  -2  -3  147.92    3.23
   1   2   3  150.57    3.42
   1   2   3  157.33    3.38
  -1   2  -3  149.93    3.36
  -1   2  -3  150.14    3.24
   1   2   3  155.10    3.27
  -1   2  -3  151.64    3.45
   1   2   3  152.28    3.44
  -2  -2  -3   66.67    2.02
  -2  -2  -3   66.39    1.75
   2  -2   3   67.76    1.61
  -2  -2  -3   68.22    1.77
   2  -2   3   67.86    1.56
   2  -2   3   67.00    1.76
  -2  -2  -3   66.67    1.63
   2  -2   3   68.01    1.62
  -2   2  -3   66.67    1.61
  -2   2  -3   66.63    1.75
   2   2   3   68.69    1.73
   2   2   3   66.78    1.76
   2   2   3   64.92    1.74
  -2   2  -3   67.77    1.56
   2   2   3   67.75    1.74
   2   2   3   67.51    1.63
  -3  -2  -3  119.11    2.91
  -3  -2  -3  124.23    2.94
   3  -2   3  121.01    2.91
  -3  -2  -3  120.83    2.89
  -3  -2  -3  115.42    2.94
   3  -2   3  121.76    2.69
   3  -2   3  124.18    2.72
   3  -2   3  123.53    2.69
  -3   2  -3  120.73    2.74
  -3   2  -3  122.79    2.69
   3   2   3  123.32    2.93
   3   2   3  122.01    2.91
   3   2   3  120.60    2.81
   3   2   3  123.11    2.95
  -4  -2  -3   66.30    1.85
  -4  -2  -3   64.59    1.85
   4  -2   3   65.52    1.85
  -4  -2  -3   65.36    1.84
   4  -2   3   68.03    1.68
   4   2   3   66.85    1.86
   4   2   3   66.74    1.84
   4   2   3   66.22    1.85
   4   2   3   65.58    1.76
  -4   2  -3   63.99    1.69
  -5  -2  -3  163.83    3.99
   5  -2   3  167.91    3.82
  -5  -2  -3  169.75    4.00
   5  -2   3  171.99    4.04
  -5  -2  -3  165.31    4.00
   5   2   3  162.08    3.84
   5   2   3  164.84    3.91
   5   2   3  163.36    3.92
   5   2   3  164.34    3.90
   6  -2   3   22.71    0.93
   6  -2   3   20.24    1.05
  -6  -2  -3   20.33    1.00
  -6  -2  -3   21.74    1.04
  -6  -2  -3   20.78    1.02
   6   2   3   20.44    1.06
   6   2   3   19.71    1.03
   6   2   3   20.51    1.03
  -7  -2  -3   -0.23    0.31
   7  -2   3    0.50    0.34
   7  -2   3    0.33    0.40
   7   2   3    0.72    0.40
   7   2   3    0.15    0.36
   7   2   3   -0.12    0.36
   8  -2   3    6.83    0.78
  -8  -2  -3    7.34    0.69
   8  -2   3    7.37    0.69
   8   2   3    7.71    1.16
   8   2   3    9.29    0.85
   8   2   3    9.50    0.80
   7  -3  -3    5.35    0.52
  -7  -3   3    5.02    0.66
   7  -3  -3    6.05    0.54
   7  -3  -3    6.73    0.55
   7   3  -3    5.63    0.73
   7   3  -3    5.29    0.68
   7   3  -3    5.30    0.69
   7   3  -3    5.44    0.64
   6  -3  -3   14.18    0.68
   6  -3  -3   12.31    0.70
   6  -3  -3   14.12    0.70
   6   3  -3   13.37    0.86
   6   3  -3   13.72    0.93
   6   3  -3   14.02    0.95
   6   3  -3   13.97    0.97
  -5  -3   3   45.03    1.58
   5  -3  -3   46.12    1.33
  -5  -3   3   46.17    1.60
   5  -3  -3   44.31    1.23
  -5  -3   3   45.86    1.59
   5  -3  -3   44.11    1.36
   5   3  -3   42.51    2.20
   5   3  -3   44.80    1.44
   5   3  -3   43.47    1.57
   5   3  -3   42.86    1.57
   5   3  -3   44.42    1.82
  -4  -3   3    5.25    0.59
  -4  -3   3    6.40    0.62
   4  -3  -3    6.64    0.75
  -4  -3   3    5.70    0.61
   4   3  -3    7.09    0.58
   4   3  -3    6.68    0.65
   4   3  -3    5.65    0.59
   4   3  -3    6.49    0.62
   4   3  -3    6.27    0.72
  -3  -3   3  201.18    4.61
  -3  -3   3  204.57    4.67
   3  -3  -3  200.44    4.38
  -3  -3   3  198.91    4.65
   3   3  -3  196.74    4.73
   3   3  -3  207.60    4.68
   3   3  -3  206.99    4.74
   3   3  -3  205.45    4.72
   2  -3  -3    0.11    0.21
   2  -3  -3    0.16    0.20
  -2  -3   3    0.47    0.30
   2  -3  -3    0.32    0.23
  -2  -3   3    0.28    0.30
  -2  -3   3    0.32    0.32
  -2  -3   3    0.02    0.25
  -2   3   3    0.46    0.22
   2   3  -3    0.12    0.27
  -2   3   3    0.00    0.19
   2   3  -3    0.34    0.28
   2   3  -3    0.06    0.27
   2   3  -3   -0.17    0.27
   1  -3  -3   68.47    1.68
   1  -3  -3   67.45    1.77
   1  -3  -3   69.89    1.74
  -1  -3   3   69.09    1.89
   1  -3  -3   69.12    1.75
  -1  -3   3   68.77    1.86
  -1  -3   3   66.46    1.74
  -1  -3   3   68.38    1.84
   1   3  -3   72.65    1.91
  -1   3   3   70.82    1.73
   1   3  -3   67.95    1.88
   1   3  -3   72.38    1.81
  -1   3   3   70.25    1.77
   1   3  -3   68.17    1.91
   0  -3   3   22.34    0.87
   0  -3   3   23.50    0.93
   0  -3   3   22.54    0.86
   0  -3  -3   22.07    0.85
   0  -3   3   22.33    0.75
   0  -3  -3   22.91    0.86
   0  -3  -3   22.57    0.86
   0   3   3   23.79    0.87
   0   3  -3   23.19    0.78
   0   3  -3   22.42    0.85
   0   3   3   23.21    0.79
   0   3  -3   22.77    0.88
   0   3  -3   22.03    0.90
   0   3   3   22.54    0.85
  -1  -3  -3   96.58    2.40
   1  -3   3   91.30    2.46
   1  -3   3   95.27    2.15
  -1  -3  -3   95.03    2.39
   1  -3   3   97.51    2.32
  -1  -3  -3   94.62    2.40
   1  -3   3   95.77    2.41
  -1   3  -3   93.84    2.40
  -1   3  -3   97.07    2.31
   1   3   3   98.94    2.33
   1   3   3   93.78    2.39
  -1   3  -3   93.28    2.29
   1   3   3   92.37    2.36
   2  -3   3    3.46    0.37
  -2  -3  -3    3.39    0.47
  -2  -3  -3    3.07    0.41
   2  -3   3    3.51    0.38
  -2  -3  -3    3.21    0.45
   2  -3   3    3.97    0.46
  -2   3  -3    3.73    0.37
  -2   3  -3    4.04    0.49
   2   3   3    3.20    0.32
   2   3   3    3.74    0.46
   2   3   3    2.55    0.40
   2   3   3    3.54    0.47
   3  -3   3    2.02    0.31
  -3  -3  -3    1.24    0.38
  -3  -3  -3    1.03    0.37
   3  -3   3    1.37    0.29
  -3  -3  -3    1.68    0.42
   3  -3   3    1.97    0.41
   3   3   3    1.65    0.37
   3   3   3    0.94    0.38
   3   3   3    1.19    0.35
  -3   3  -3    1.54    0.28
   3   3   3    1.32    0.31
  -3   3  -3    1.60    0.38
   3   3   3    1.87    0.43
   4  -3   3    1.11    0.39
  -4  -3  -3    0.38    0.37
  -4  -3  -3    1.34    0.42
  -4  -3  -3    0.36    0.35
   4  -3   3    1.29    0.44
   4   3   3    1.01    0.38
   4   3   3    0.62    0.31
   4   3   3    1.15    0.40
   4   3   3    1.28    0.42
   4   3   3    0.65    0.39
  -5  -3  -3   15.73    0.96
  -5  -3  -3   15.37    0.94
   5  -3   3   16.69    0.71
   5  -3   3   16.07    0.91
  -5  -3  -3   15.84    1.18
   5   3   3   16.35    0.97
   5   3   3   15.43    0.98
   5   3   3   16.37    0.95
   5   3   3   15.11    0.84
   5   3   3   16.00    0.92
  -6  -3  -3   28.82    1.28
   6  -3   3   26.19    0.99
   6  -3   3   25.31    1.20
   6   3   3   28.95    1.32
   6   3   3   28.64    1.30
   6   3   3   30.76    1.32
   6   3   3   29.06    1.22
   7  -3   3    1.08    0.43
  -7  -3  -3    0.48    0.41
   7   3   3    0.27    0.38
   7   3   3    0.71    0.42
   7   3   3   -0.03    0.41
  -6  -4   3   14.93    1.08
   6  -4  -3   14.93    0.77
   6  -4  -3   16.91    0.79
   6   4  -3   15.71    0.94
   6   4  -3   16.29    1.07
   6   4  -3   17.03    1.06
   6   4  -3   16.48    1.12
  -5  -4   3   19.15    1.14
   5  -4  -3   17.63    0.81
  -5  -4   3   20.43    1.12
   5  -4  -3   19.02    0.86
   5   4  -3   19.70    1.22
   5   4  -3   18.47    1.14
   5   4  -3   21.52    1.14
   5   4  -3   19.95    1.12
  -4  -4   3   24.69    1.23
  -4  -4   3   25.30    1.18
   4  -4  -3   22.78    0.90
  -4  -4   3   24.96    1.20
   4   4  -3   23.96    1.16
   4   4  -3   23.63    1.20
   4   4  -3   24.08    0.98
   4   4  -3   24.54    1.17
  -3  -4   3   12.62    1.02
   3  -4  -3   11.73    0.62
  -3  -4   3   12.30    0.90
   3  -4  -3   11.72    0.66
  -3  -4   3   12.01    0.88
   3  -4  -3   12.65    0.62
   3  -4  -3   11.39    0.71
  -3   4   3   11.95    0.67
   3   4  -3   12.28    0.67
   3   4  -3   12.76    0.92
   3   4  -3   12.00    0.84
   3   4  -3   12.49    0.86
   3   4  -3   12.70    0.87
  -2  -4   3   43.06    1.43
   2  -4  -3   45.35    1.31
   2  -4  -3   44.19    1.32
  -2  -4   3   41.55    2.15
   2  -4  -3   41.92    1.28
  -2  -4   3   43.05    1.53
   2  -4  -3   44.00    1.39
  -2  -4   3   44.94    1.56
  -2   4   3   46.37    1.46
   2   4  -3   43.80    1.83
   2   4  -3   43.08    1.54
   2   4  -3   43.29    1.45
  -2   4   3   44.19    1.33
   2   4  -3   43.05    1.52
  -1  -4   3    3.41    0.56
   1  -4  -3    3.48    0.45
  -1  -4   3    3.59    0.45
  -1  -4   3    3.25    0.49
   1  -4  -3    3.33    0.42
   1  -4  -3    3.65    0.47
   1  -4  -3    2.75    0.42
  -1  -4   3    3.79    0.50
  -1   4   3    4.06    0.47
   1   4  -3    3.25    0.50
  -1   4   3    4.48    0.47
   1   4  -3    3.47    0.54
   1   4  -3    3.55    0.52
   1   4  -3    4.32    0.49
   0  -4  -3   12.60    0.76
   0  -4   3   10.57    0.79
   0  -4   3   11.32    0.64
   0  -4   3   11.58    0.76
   0  -4  -3   10.77    0.74
   0  -4  -3   11.64    0.75
   0  -4   3   11.75    0.75
   0   4  -3   11.84    0.77
   0   4  -3   11.62    0.78
   0   4   3   11.32    0.74
   0   4   3   11.32    0.68
   0   4   3   12.45    0.77
   0   4  -3   12.25    0.75
   1  -4   3   48.10    1.33
  -1  -4  -3   50.76    1.58
   1  -4   3   47.75    1.59
  -1  -4  -3   47.94    1.57
  -1  -4  -3   46.57    1.58
   1  -4   3   49.14    1.51
   1  -4   3   49.45    1.49
   1   4   3   49.35    1.58
  -1   4  -3   47.78    1.48
  -1   4  -3   48.92    1.60
  -1   4  -3   51.48    1.51
   1   4   3   48.74    1.58
   1   4   3   47.58    1.49
  -2  -4  -3    9.78    0.79
   2  -4   3    8.85    0.64
  -2  -4  -3   10.49    0.81
   2  -4   3   10.08    0.65
   2  -4   3   10.27    0.76
  -2   4  -3    8.61    0.73
  -2   4  -3   10.32    0.64
   2   4   3   10.32    0.81
   2   4   3    9.34    0.72
   2   4   3   10.03    0.96
   3  -4   3   29.64    1.02
  -3  -4  -3   29.70    1.30
  -3  -4  -3   28.74    1.25
  -3  -4  -3   28.81    1.28
   3  -4   3   29.43    1.03
   3  -4   3   31.25    1.24
   3   4   3   28.09    1.26
   3   4   3   29.90    0.99
  -3   4  -3   28.70    1.35
   3   4   3   29.64    1.29
   3   4   3   28.57    1.23
  -3   4  -3   29.07    0.99
  -4  -4  -3   51.38    1.79
   4  -4   3   49.16    1.36
   4  -4   3   50.33    1.78
  -4  -4  -3   51.76    1.80
   4  -4   3   47.51    1.37
   4   4   3   46.73    1.68
   4   4   3   49.46    1.76
   4   4   3   49.77    1.79
   4   4   3   50.50    1.49
   5  -4   3   59.37    1.97
  -5  -4  -3   60.83    2.12
  -5  -4  -3   60.52    2.07
   5   4   3   60.76    2.06
   5   4   3   59.43    2.03
   5   4   3   60.70    2.10
   6  -4   3    5.59    0.69
  -6  -4  -3    5.91    0.76
   6   4   3    5.29    0.72
   6   4   3    5.67    0.61
   6   4   3    5.29    1.13
  -4  -5   3    0.02    0.44
   4  -5  -3    0.02    0.29
  -4  -5   3    0.90    0.46
   4  -5  -3   -0.08    0.30
   4   5  -3    0.19    0.40
   4   5  -3    0.58    0.33
   4   5  -3    0.35    0.72
  -3  -5   3    5.95    0.72
   3  -5  -3    6.96    0.64
  -3  -5   3    5.81    0.72
   3  -5  -3    5.57    0.54
   3  -5  -3    5.75    0.53
   3  -5  -3    5.83    0.59
   3   5  -3    6.06    0.73
  -3   5   3    7.00    0.58
   3   5  -3    5.85    0.68
   2  -5  -3    0.59    0.35
  -2  -5   3    0.73    0.51
   2  -5  -3    0.57    0.36
  -2  -5   3    0.85    0.44
   2  -5  -3    1.07    0.35
  -2  -5   3    1.02    0.43
  -2  -5   3    0.82    0.44
   2  -5  -3    0.85    0.37
   2   5  -3    0.55    0.44
  -2   5   3    0.70    0.32
   1  -5  -3    3.33    0.73
   1  -5  -3    3.76    0.50
  -1  -5   3    4.15    0.60
   1  -5  -3    3.84    0.52
  -1  -5   3    4.29    0.60
   1  -5  -3    5.00    0.58
  -1  -5   3    3.83    0.58
  -1  -5   3    4.09    0.60
  -1   5   3    4.29    0.51
   1   5  -3    4.21    0.61
   0  -5  -3    6.49    0.66
   0  -5   3    5.61    0.66
   0  -5   3    7.95    0.76
   0  -5  -3    6.30    0.70
   0  -5   3    7.66    0.64
   0  -5  -3    6.62    0.69
   0  -5   3    5.99    0.73
   0   5   3    7.33    0.74
   0   5   3    7.45    0.67
   0   5  -3    8.00    0.76
   1  -5   3    4.32    0.45
  -1  -5  -3    3.41    0.57
  -1  -5  -3    2.48    0.52
   1  -5   3    4.10    0.63
   1  -5   3    2.58    0.49
   1  -5   3    4.16    0.55
  -1   5  -3    3.91    0.50
   1   5   3    4.18    0.62
   1   5   3    3.55    0.90
   2  -5   3    1.71    0.51
  -2  -5  -3    2.77    0.57
  -2  -5  -3    2.70    0.53
   2  -5   3    2.59    0.46
   2  -5   3    2.13    0.44
  -2   5  -3    2.94    0.43
   2   5   3    1.68    0.48
   2   5   3    1.34    0.50
   3  -5   3   15.87    0.82
   3  -5   3   15.74    0.82
   3  -5   3   14.82    0.98
  -3  -5  -3   17.21    1.09
  -3  -5  -3   16.19    1.05
  -3   5  -3   16.33    0.79
   3   5   3   17.56    1.13
   4  -5   3    0.62    0.41
  -4  -5  -3    0.20    0.43
   4  -5   3    0.72    0.31
  -4  -5  -3    0.63    0.48
   4  -5   3    0.97    0.31
   4   5   3    0.42    0.54
   4   5   3    0.44    0.33
   9   0  -4    8.56    0.90
   8   0  -4    4.29    0.67
   8   0  -4    5.64    0.52
   8   0  -4    6.30    0.68
   8   0  -4    6.22    0.67
   7   0  -4    4.84    0.63
   7   0  -4    4.27    0.44
   7   0  -4    5.50    0.45
   7   0  -4    4.37    0.54
   6   0  -4   33.49    1.00
  -6   0   4   33.34    1.22
   6   0  -4   32.68    1.19
   6   0  -4   32.17    1.19
  -6   0   4   32.65    0.97
  -6   0   4   34.87    0.99
   6   0  -4   32.85    1.02
  -5   0   4    0.42    0.22
   5   0  -4    0.03    0.24
  -5   0   4    0.37    0.27
   5   0  -4    0.14    0.21
  -5   0   4    0.28    0.21
   5   0  -4   -0.09    0.18
   4   0  -4   45.11    1.14
  -4   0   4   43.10    1.28
  -4   0   4   44.08    1.14
   4   0  -4   43.97    1.16
  -4   0   4   44.23    1.14
   4   0  -4   44.00    1.28
   3   0  -4   27.91    0.81
   3   0  -4   28.39    0.89
   3   0  -4   28.06    0.81
  -3   0   4   26.31    0.94
  -3   0   4   27.46    0.89
  -3   0   4   28.38    0.80
   3   0  -4   28.75    0.80
   2   0  -4  183.84    3.92
   2   0  -4  181.44    3.97
  -2   0   4  184.29    3.91
   2   0  -4  183.65    3.87
  -1   0   4  114.46    2.35
  -1   0   4  107.47    2.42
   1   0  -4  110.35    2.35
   1   0  -4  107.62    2.42
   1   0   4  258.93    5.44
  -2   0  -4   23.48    0.67
  -2   0  -4   23.26    0.74
   2   0   4   22.66    0.73
   2   0   4   23.17    0.74
  -2   0  -4   23.53    0.74
  -3   0  -4  382.31    8.04
   3   0   4  388.18    8.06
   3   0   4  365.46    8.07
  -3   0  -4  377.41    8.06
  -3   0  -4  388.37    7.97
   3   0   4  394.29    7.96
  -4   0  -4   17.71    0.65
   4   0   4   18.24    0.65
   4   0   4   17.13    0.69
   4   0   4   17.51    0.74
  -4   0  -4   18.03    0.69
  -4   0  -4   17.67    0.73
   5   0   4    1.07    0.27
  -5   0  -4    1.30    0.35
   5   0   4    1.60    0.32
  -5   0  -4    1.51    0.33
   5   0   4    0.87    0.33
  -5   0  -4    0.62    0.27
  -5   0  -4    1.35    0.30
  -6   0  -4    0.45    0.38
  -6   0  -4    0.86    0.31
  -6   0  -4    1.15    0.30
   6   0   4    0.99    0.33
   6   0   4    1.31    0.41
  -6   0  -4    0.69    0.45
   6   0   4    0.79    0.29
   7   0   4    7.26    0.60
  -7   0  -4    6.54    0.58
   7   0   4    8.20    0.74
  -7   0  -4    7.09    0.56
   7   0   4    8.05    0.60
   8   0   4   12.15    0.75
   8   0   4   13.22    0.76
  -8   0  -4   13.84    0.71
  -8   0  -4   13.45    0.78
   8   0   4   14.43    0.95
  -8  -1   4    6.56    0.58
   8  -1  -4    5.93    0.66
   8  -1  -4    6.85    0.67
   8   1  -4    5.17    0.52
   8   1  -4    5.19    0.55
   8   1  -4    5.04    0.64
   8   1  -4    4.34    0.60
  -7  -1   4    7.03    0.86
   7  -1  -4    6.80    0.63
  -7  -1   4    6.26    0.57
  -7  -1   4    6.27    0.63
   7   1  -4    5.49    0.60
   7   1  -4    6.20    0.63
   7   1  -4    5.49    0.52
   7   1  -4    5.94    0.63
   7   1  -4    6.47    0.62
   6  -1  -4  100.70    2.59
   6  -1  -4  100.96    2.59
  -6  -1   4  102.11    2.60
  -6  -1   4  103.72    2.69
  -6  -1   4  101.52    2.53
   6   1  -4  104.69    2.66
   6   1  -4  100.18    2.52
   6   1  -4  103.06    2.70
   6   1  -4   99.28    2.65
   6   1  -4  101.90    2.56
  -5  -1   4  101.66    2.42
   5  -1  -4  103.24    2.48
  -5  -1   4  102.89    2.53
  -5  -1   4   87.06    2.39
   5   1  -4  103.89    2.54
   5   1  -4  106.05    2.65
   5   1  -4  102.47    2.60
  -4  -1   4   45.43    1.28
  -4  -1   4   45.58    1.29
  -4  -1   4   44.83    1.34
   4  -1  -4   45.38    1.30
   4   1  -4   43.68    1.45
   4   1  -4   46.68    1.36
   4   1  -4   46.11    1.31
   4   1  -4   46.80    1.29
  -3  -1   4   43.24    1.22
  -3  -1   4   45.35    1.26
  -3  -1   4   44.17    1.23
   3  -1  -4   45.65    1.46
   3   1  -4   45.19    1.23
   3   1  -4   44.26    1.25
   3   1  -4   43.49    1.24
   3   1  -4   45.14    1.27
  -2  -1   4   99.98    2.35
  -2  -1   4   98.91    2.33
   2  -1  -4  104.85    2.23
  -2  -1   4  104.91    2.36
  -2  -1   4   98.98    2.35
   2   1  -4  101.11    2.33
   2   1  -4   99.02    2.32
   2   1  -4  100.97    2.32
  -2   1   4  102.43    2.19
   2   1  -4   97.97    2.33
  -1  -1   4  101.10    2.30
  -1  -1   4  100.82    2.36
   1  -1  -4  103.97    2.29
  -1  -1   4  102.93    2.36
   1  -1  -4  107.66    2.27
  -1  -1   4  105.99    2.37
   1   1  -4  105.72    2.33
   1   1  -4  102.09    2.33
  -1   1   4  101.72    2.26
   1   1  -4   98.78    2.27
   1  -1   4  444.18   11.65
  -1  -1  -4  423.49   11.90
   1  -1   4  443.20   11.55
   1   1   4  444.81   12.14
   2  -1   4   73.93    1.73
  -2  -1  -4   70.51    1.76
  -2  -1  -4   70.47    1.74
  -2  -1  -4   72.08    1.81
   2  -1   4   74.26    1.83
  -2  -1  -4   73.31    1.80
   2  -1   4   77.06    1.74
   2   1   4   71.87    1.78
   2   1   4   71.91    1.74
  -2   1  -4   72.83    1.72
  -3  -1  -4   21.47    0.80
   3  -1   4   22.95    0.85
   3  -1   4   24.24    0.73
  -3  -1  -4   22.31    0.79
  -3  -1  -4   22.62    0.81
  -3  -1  -4   21.83    0.81
   3   1   4   23.16    1.19
   3   1   4   22.26    0.80
   3   1   4   22.43    0.82
  -3   1  -4   23.70    0.78
  -4  -1  -4   60.18    1.67
   4  -1   4   62.36    1.54
  -4  -1  -4   61.21    1.66
  -4  -1  -4   59.41    1.66
  -4  -1  -4   60.17    1.65
   4  -1   4   64.80    1.64
   4  -1   4   60.88    1.73
  -4   1  -4   58.77    1.60
  -4   1  -4   60.00    1.49
   4   1   4   60.70    1.65
  -4   1  -4   58.81    1.49
   4   1   4   59.79    1.64
   4   1   4   62.00    1.62
  -5  -1  -4   41.21    1.34
  -5  -1  -4   41.30    1.32
   5  -1   4   42.08    1.18
  -5  -1  -4   41.10    1.35
   5  -1   4   42.74    1.43
   5  -1   4   42.00    1.30
  -5  -1  -4   41.13    1.32
  -5   1  -4   40.90    1.07
   5   1   4   39.90    1.33
   5   1   4   39.96    1.31
   5   1   4   39.91    1.28
  -5   1  -4   42.28    1.31
  -5   1  -4   41.15    1.13
  -5   1  -4   40.32    1.14
   6  -1   4   31.25    1.29
  -6  -1  -4   32.56    1.20
   6  -1   4   32.04    1.01
   6  -1   4   31.75    1.19
  -6  -1  -4   32.52    1.19
  -6  -1  -4   31.59    1.17
   6  -1   4   30.73    0.95
   6   1   4   34.28    1.47
  -6   1  -4   33.33    1.00
   6   1   4   33.92    1.21
  -6   1  -4   31.69    1.00
   6   1   4   32.24    1.22
  -6   1  -4   34.05    1.24
   7  -1   4   24.80    1.10
   7  -1   4   25.59    1.22
   7  -1   4   25.45    0.89
   7  -1   4   23.54    0.86
   7   1   4   23.35    1.04
   7   1   4   24.50    1.14
   7   1   4   23.79    1.05
   8  -1   4    3.88    0.63
   8  -1   4    3.17    0.39
   8  -1   4    2.92    0.53
  -8  -1  -4    3.86    0.50
   8   1   4    3.68    0.53
   8   1   4    1.88    0.46
   8   1   4    3.89    0.60
   8  -2  -4    1.38    0.38
  -8  -2   4    2.40    0.39
   8  -2  -4    1.50    0.36
   8  -2  -4    0.96    0.40
   8   2  -4    1.76    0.48
   8   2  -4    1.80    0.48
   8   2  -4    1.18    0.42
   8   2  -4    1.79    0.51
   7  -2  -4   17.00    0.86
  -7  -2   4   16.44    0.91
   7  -2  -4   16.34    0.84
   7  -2  -4   17.28    0.81
   7   2  -4   17.80    0.94
   7   2  -4   18.22    1.00
   7   2  -4   17.17    1.02
   7   2  -4   16.85    0.97
  -6  -2   4   29.95    1.26
   6  -2  -4   29.98    1.11
  -6  -2   4   29.65    1.16
  -6  -2   4   28.97    1.18
   6  -2  -4   28.86    1.01
   6  -2  -4   30.17    1.08
   6   2  -4   30.70    1.26
   6   2  -4   27.52    1.19
   6   2  -4   27.83    1.15
   5  -2  -4  155.26    3.58
   5  -2  -4  156.98    3.51
   5  -2  -4  150.31    3.59
  -5  -2   4  154.90    3.73
  -5  -2   4  146.00    3.64
  -5  -2   4  154.52    3.67
   5   2  -4  157.79    3.74
   5   2  -4  151.63    3.72
   5   2  -4  150.18    3.65
   5   2  -4  154.23    3.69
   4  -2  -4   59.11    1.60
  -4  -2   4   58.48    1.68
  -4  -2   4   57.14    1.68
   4  -2  -4   59.64    1.44
  -4  -2   4   57.50    1.66
   4   2  -4   57.11    1.65
   4   2  -4   59.47    1.68
   4   2  -4   55.94    1.67
   4   2  -4   57.66    1.67
  -3  -2   4    0.65    0.31
  -3  -2   4    1.27    0.31
  -3  -2   4    1.01    0.48
   3   2  -4    0.64    0.28
   3   2  -4    1.05    0.29
   3   2  -4    0.63    0.28
   3   2  -4    1.03    0.31
   2  -2  -4   56.90    1.35
  -2  -2   4   52.87    1.52
   2  -2  -4   54.47    1.35
  -2  -2   4   55.31    1.47
  -2  -2   4   58.27    1.56
   2  -2  -4   56.64    1.30
  -2  -2   4   56.63    1.55
   2   2  -4   55.40    1.50
   2   2  -4   55.96    1.53
   2   2  -4   55.67    1.54
  -2   2   4   56.50    1.34
   1  -2  -4  778.06   19.10
  -1  -2   4  799.91   20.22
   1   2  -4  769.08   19.99
  -1   2   4  782.98   18.87
   0  -2  -4   64.93    1.48
   0  -2   4   66.37    1.51
   0  -2   4   62.43    1.64
   0  -2   4   65.90    1.67
   0  -2  -4   63.69    1.63
   0  -2   4   65.86    1.74
   0   2  -4   66.48    1.68
   0   2   4   63.28    1.65
   0   2  -4   66.70    1.55
   0   2   4   67.65    1.52
   0   2  -4   64.90    1.71
   0   2  -4   65.38    1.54
   0   2   4   69.44    1.55
   0   2  -4   65.57    1.69
   1  -2   4   85.33    1.94
   1  -2   4   87.28    2.06
  -1  -2  -4   85.63    2.10
  -1  -2  -4   83.92    1.96
   1  -2   4   85.80    2.05
  -1  -2  -4   85.13    2.11
  -1  -2  -4   89.01    2.13
   1  -2   4   87.04    2.15
   1   2   4   87.52    1.97
  -1   2  -4   85.48    2.14
   1   2   4   87.96    2.04
  -1   2  -4   86.58    1.96
  -1   2  -4   86.96    2.06
   1   2   4   83.42    2.10
  -2  -2  -4   91.71    2.29
  -2  -2  -4   90.00    2.27
  -2  -2  -4   93.45    2.31
   2  -2   4   92.20    2.16
  -2  -2  -4   92.61    2.16
   2  -2   4   94.08    2.32
   2  -2   4   91.73    2.16
   2  -2   4   93.69    2.11
   2   2   4   90.13    2.28
   2   2   4   94.61    2.16
  -2   2  -4   93.90    2.10
   2   2   4   90.86    2.27
  -2   2  -4   91.06    2.21
  -2   2  -4   90.35    2.29
   3  -2   4   19.29    0.84
   3  -2   4   20.34    0.71
  -3  -2  -4   19.03    1.27
  -3  -2  -4   18.08    0.82
   3  -2   4   20.98    0.70
   3  -2   4   20.19    0.69
  -3  -2  -4   19.98    0.77
  -3  -2  -4   19.58    0.85
   3   2   4   19.15    0.86
  -3   2  -4   20.26    0.71
   3   2   4   20.95    0.85
   3   2   4   20.72    0.87
  -3   2  -4   20.43    0.69
   3   2   4   20.29    0.78
   4  -2   4   17.95    0.87
  -4  -2  -4   18.79    0.88
   4  -2   4   17.81    0.73
   4  -2   4   17.71    0.66
  -4  -2  -4   18.87    0.81
  -4  -2  -4   19.38    0.90
  -4  -2  -4   19.11    0.87
   4  -2   4   18.47    0.67
  -4   2  -4   17.13    0.72
   4   2   4   18.02    0.84
   4   2   4   17.73    0.80
   4   2   4   16.98    0.87
  -4   2  -4   16.89    0.62
  -5  -2  -4    5.81    0.58
  -5  -2  -4    6.90    0.66
   5  -2   4    7.79    0.75
   5  -2   4    6.49    0.53
  -5  -2  -4    7.53    0.68
   5   2   4    6.15    0.63
   5   2   4    6.79    0.60
  -5   2  -4    6.59    0.59
   5   2   4    7.95    0.69
   6  -2   4    6.25    0.57
   6  -2   4    7.02    0.76
  -6  -2  -4    6.66    0.67
  -6  -2  -4    6.43    0.64
  -6  -2  -4    6.31    0.64
   6   2   4    4.51    0.89
   6   2   4    7.30    0.72
   6   2   4    8.60    0.73
   7  -2   4   -0.47    0.35
   7  -2   4    0.27    0.34
  -7  -2  -4    0.18    0.34
   7   2   4   -0.01    0.35
   7   2   4   -0.11    0.36
   7   2   4    0.35    0.40
   8  -2   4   11.47    0.81
  -8  -2  -4   12.17    0.84
   8  -2   4   11.46    1.01
   8   2   4   12.47    0.93
   8   2   4   12.09    0.97
   8   2   4   14.71    0.92
   7  -3  -4    1.10    0.31
   7  -3  -4    1.43    0.36
   7  -3  -4    1.44    0.62
  -7  -3   4    1.32    0.49
   7   3  -4    1.82    0.54
   7   3  -4    1.73    0.50
   7   3  -4    2.42    0.53
   7   3  -4    1.55    0.51
  -6  -3   4    5.06    1.13
   6  -3  -4    5.47    0.47
   6  -3  -4    5.75    0.48
   6  -3  -4    6.53    0.56
   6   3  -4    5.01    0.80
   6   3  -4    6.04    0.62
   6   3  -4    5.15    0.66
   6   3  -4    6.90    0.73
   5  -3  -4   21.48    0.79
  -5  -3   4   22.19    1.09
  -5  -3   4   23.96    1.12
   5  -3  -4   22.29    0.93
  -5  -3   4   20.73    1.61
   5  -3  -4   22.14    0.79
   5   3  -4   21.39    1.54
   5   3  -4   20.73    1.06
   5   3  -4   20.58    0.96
   5   3  -4   20.46    1.07
   5   3  -4   22.85    1.10
   4  -3  -4   43.26    1.19
  -4  -3   4   45.78    1.50
  -4  -3   4   43.88    1.52
  -4  -3   4   44.07    1.50
   4   3  -4   44.47    1.54
   4   3  -4   45.84    1.56
   4   3  -4   47.13    1.53
   4   3  -4   42.37    1.53
  -3  -3   4   18.24    0.96
  -3  -3   4   19.01    0.90
  -3  -3   4   18.42    0.95
   3  -3  -4   18.20    0.64
  -3  -3   4   18.72    0.92
   3   3  -4   19.31    0.90
   3   3  -4   18.83    0.95
   3   3  -4   19.39    0.95
   3   3  -4   18.33    0.94
  -2  -3   4   34.03    1.21
  -2  -3   4   35.50    1.24
  -2  -3   4   34.56    1.13
   2  -3  -4   34.77    1.02
   2  -3  -4   34.92    0.95
   2  -3  -4   34.55    1.03
  -2  -3   4   33.77    1.22
   2   3  -4   34.95    1.20
   2   3  -4   33.27    1.13
  -2   3   4   34.96    0.95
  -2   3   4   35.68    1.00
   2   3  -4   32.87    1.19
   2   3  -4   30.55    1.68
  -1  -3   4   14.68    0.76
  -1  -3   4   14.91    0.68
  -1  -3   4   16.07    0.82
   1  -3  -4   16.04    0.60
   1  -3  -4   16.61    0.69
  -1  -3   4   17.67    0.81
   1  -3  -4   15.96    0.69
  -1   3   4   16.27    0.67
  -1   3   4   16.43    0.60
   1   3  -4   16.79    0.80
   1   3  -4   15.87    0.79
   1   3  -4   16.51    0.70
   1   3  -4   15.61    0.76
   0  -3   4   46.45    1.25
   0  -3   4   47.72    1.41
   0  -3   4   48.77    1.43
   0  -3   4   49.42    1.49
   0  -3  -4   48.75    1.41
   0  -3  -4   48.95    1.40
   0  -3  -4   47.22    1.42
   0   3  -4   49.45    1.48
   0   3  -4   49.08    1.28
   0   3  -4   48.40    1.20
   0   3   4   46.86    1.39
   0   3  -4   47.48    1.41
   0   3   4   50.00    1.31
   0   3  -4   48.74    1.44
  -1  -3  -4   13.55    0.73
  -1  -3  -4   14.41    0.73
  -1  -3  -4   14.25    0.72
   1  -3   4   13.93    0.75
   1  -3   4   13.24    0.66
   1  -3   4   13.97    0.68
  -1   3  -4   14.19    0.68
   1   3   4   13.97    0.74
  -1   3  -4   13.36    0.73
   1   3   4   13.98    0.53
   1   3   4   14.17    0.74
   1   3   4   13.93    0.66
  -1   3  -4   15.00    0.69
   2  -3   4   44.61    1.43
   2  -3   4   45.87    1.30
  -2  -3  -4   45.60    1.44
   2  -3   4   45.93    1.31
  -2  -3  -4   46.49    1.46
  -2  -3  -4   43.58    1.22
  -2  -3  -4   44.23    1.44
   2   3   4   44.70    1.35
   2   3   4   42.91    1.42
  -2   3  -4   44.69    1.41
   2   3   4   44.51    1.42
  -2   3  -4   42.02    1.71
   3  -3   4  135.87    3.24
   3  -3   4  146.69    3.26
  -3  -3  -4  143.50    3.50
  -3  -3  -4  142.38    3.51
   3  -3   4  143.96    3.16
  -3  -3  -4  140.76    3.51
   3  -3   4  147.23    3.52
  -3   3  -4  143.77    3.20
   3   3   4  143.15    3.25
   3   3   4  139.00    3.47
   3   3   4  139.32    3.41
  -3   3  -4  138.91    3.46
   3   3   4  141.16    3.47
   4  -3   4   44.64    1.21
  -4  -3  -4   43.96    1.53
   4  -3   4   43.19    1.20
   4  -3   4   43.12    1.21
  -4  -3  -4   38.66    2.11
   4  -3   4   42.70    1.49
  -4  -3  -4   43.91    1.53
   4   3   4   40.27    1.47
   4   3   4   43.39    1.52
   4   3   4   42.96    1.48
   4   3   4   41.84    1.33
   4   3   4   42.18    1.46
  -5  -3  -4   16.62    1.10
   5  -3   4   18.38    0.76
  -5  -3  -4   19.02    1.01
   5  -3   4   17.76    1.26
  -5  -3  -4   17.29    1.01
   5   3   4   17.62    1.01
   5   3   4   17.58    0.98
   5   3   4   17.43    1.03
   5   3   4   18.16    1.00
   5   3   4   18.12    0.90
  -6  -3  -4    6.14    0.72
   6  -3   4    6.97    0.57
   6  -3   4    7.91    0.81
   6   3   4    5.63    0.63
   6   3   4    6.49    0.71
   6   3   4    5.47    0.66
  -7  -3  -4   15.05    0.98
   7  -3   4   14.25    0.78
   7  -3   4   12.27    0.93
   7   3   4   12.08    0.90
   7   3   4   13.02    0.97
   7   3   4   15.61    0.97
   6  -4  -4    8.61    0.57
  -6  -4   4    9.77    0.93
   6  -4  -4    6.53    0.94
   6   4  -4    9.01    0.86
   6   4  -4    7.70    0.85
   6   4  -4    7.22    0.84
   6   4  -4    6.91    0.69
  -5  -4   4   13.88    1.02
   5  -4  -4   15.05    0.80
   5  -4  -4   13.68    0.66
  -5  -4   4   15.15    1.08
   5   4  -4   14.10    1.04
   5   4  -4   15.11    1.00
   5   4  -4   14.50    0.97
   5   4  -4   16.13    1.01
   4  -4  -4   11.45    0.61
  -4  -4   4   13.57    0.97
  -4  -4   4   12.21    0.94
  -4  -4   4   13.05    0.92
   4   4  -4   12.41    0.94
   4   4  -4   12.11    0.74
   4   4  -4   11.88    0.90
   4   4  -4   11.71    0.88
   3  -4  -4   49.34    1.41
  -3  -4   4   53.73    1.80
   3  -4  -4   51.50    1.42
  -3  -4   4   51.12    2.03
  -3  -4   4   52.48    1.76
   3   4  -4   52.83    1.48
  -3   4   4   52.51    1.42
   3   4  -4   50.40    1.74
   3   4  -4   51.05    1.68
   3   4  -4   52.98    1.79
   3   4  -4   48.73    1.74
  -2  -4   4    6.40    0.67
   2  -4  -4    6.39    0.51
   2  -4  -4    6.07    0.54
  -2  -4   4    6.61    0.73
  -2  -4   4    5.41    0.62
   2  -4  -4    6.19    0.59
  -2  -4   4    6.58    0.59
   2  -4  -4    6.37    0.57
   2   4  -4    7.30    0.71
   2   4  -4    8.15    0.73
  -2   4   4    6.40    0.59
   2   4  -4    6.86    0.61
  -2   4   4    6.66    0.50
   2   4  -4    7.64    0.80
  -1  -4   4   31.82    1.25
  -1  -4   4   30.58    1.22
   1  -4  -4   30.85    1.16
   1  -4  -4   30.10    1.11
  -1  -4   4   30.73    1.26
   1  -4  -4   31.76    1.14
  -1  -4   4   33.00    1.12
   1   4  -4   33.90    1.24
   1   4  -4   33.41    1.27
  -1   4   4   29.83    1.50
   1   4  -4   32.05    1.13
   1   4  -4   31.44    1.28
   0  -4   4   82.21    2.23
   0  -4  -4   77.41    2.20
   0  -4   4   82.22    2.04
   0  -4   4   80.01    2.21
   0  -4  -4   81.28    2.21
   0  -4   4   80.59    2.30
   0  -4  -4   79.26    2.19
   0   4  -4   79.54    2.19
   0   4  -4   78.78    2.28
   0   4   4   80.08    2.19
   0   4   4   81.69    2.21
   0   4  -4   82.96    2.23
   0   4   4   78.56    2.07
  -1  -4  -4    9.71    0.75
   1  -4   4   10.24    0.70
   1  -4   4    9.21    0.70
   1  -4   4    9.52    0.76
  -1  -4  -4    8.68    0.72
   1  -4   4    9.86    0.54
  -1  -4  -4    9.67    0.74
   1   4   4    9.01    0.74
   1   4   4   10.19    0.67
   1   4   4    8.31    0.72
  -1   4  -4   10.06    0.69
  -1   4  -4    8.50    0.72
  -2  -4  -4   85.34    2.36
   2  -4   4   75.26    2.75
  -2  -4  -4   87.40    2.78
  -2  -4  -4   86.22    2.39
   2  -4   4   80.61    2.16
   2  -4   4   84.52    2.37
   2   4   4   84.53    2.41
   2   4   4   83.15    2.29
   2   4   4   83.44    2.38
  -2   4  -4   88.05    2.27
  -2   4  -4   82.57    2.64
  -3  -4  -4    3.08    0.53
   3  -4   4    3.95    0.44
  -3  -4  -4    3.00    0.56
  -3  -4  -4    3.62    0.58
   3  -4   4    3.50    0.44
   3   4   4    4.84    0.63
   3   4   4    4.06    0.61
  -3   4  -4    3.91    0.42
   3   4   4    4.02    0.59
  -3   4  -4    3.62    0.53
   3   4   4    3.34    0.43
   4  -4   4    8.12    0.57
   4  -4   4    8.46    0.58
  -4  -4  -4    8.36    0.84
  -4  -4  -4    9.41    0.83
   4  -4   4    8.87    0.78
   4   4   4    8.17    0.82
   4   4   4    8.42    0.67
   4   4   4    9.56    0.87
   4   4   4    9.05    0.76
   5  -4   4   12.40    0.91
  -5  -4  -4   14.47    1.05
   5   4   4   12.54    0.82
   5   4   4   13.51    1.04
  -6  -4  -4   11.56    1.00
   6  -4   4   12.17    0.95
   6   4   4   12.11    0.84
   4  -5  -4    2.16    0.44
  -4  -5   4    1.46    0.55
   4  -5  -4    2.54    0.39
  -4  -5   4    1.79    0.57
   4   5  -4    1.85    0.71
   4   5  -4    1.66    0.55
   4   5  -4    3.21    0.44
  -3  -5   4    3.59    0.63
  -3  -5   4    1.91    0.55
   3  -5  -4    3.46    0.43
   3  -5  -4    3.14    0.43
   3  -5  -4    2.92    0.43
   3  -5  -4    3.18    0.50
   3   5  -4    3.85    0.59
  -3   5   4    3.50    0.43
   3   5  -4    3.63    0.67
   3   5  -4    3.14    0.40
   2  -5  -4    2.46    0.41
  -2  -5   4    1.68    0.53
   2  -5  -4    2.44    0.43
   2  -5  -4    2.49    0.47
   2  -5  -4    2.35    0.45
  -2  -5   4    1.88    0.52
  -2  -5   4    2.59    0.51
  -2  -5   4    1.15    0.48
   2   5  -4    2.75    0.49
  -2   5   4    2.74    0.40
   2   5  -4    1.90    0.54
  -1  -5   4   12.98    0.91
  -1  -5   4   13.78    0.98
   1  -5  -4   14.60    0.87
  -1  -5   4   14.51    0.82
   1  -5  -4   13.76    0.89
  -1  -5   4   12.49    0.92
   1   5  -4   12.06    0.92
  -1   5   4   13.68    0.75
   0  -5   4   12.11    0.87
   0  -5   4   11.22    0.92
   0  -5   4   12.74    0.73
   0  -5  -4   11.49    0.84
   0  -5  -4   11.95    0.85
   0  -5   4   12.58    0.89
   0   5   4   11.20    0.75
   0   5  -4   12.01    0.88
   1  -5   4   17.68    0.97
   1  -5   4   16.37    0.92
  -1  -5  -4   19.55    1.06
  -1  -5  -4   17.41    1.04
   1  -5   4   16.79    1.04
   1  -5   4   18.77    0.79
   1   5   4   17.18    0.96
   1   5   4   18.16    1.04
  -1   5  -4   18.05    0.94
  -2  -5  -4    0.26    0.40
  -2  -5  -4    0.86    0.45
   2  -5   4   -0.27    0.36
   2  -5   4    0.13    0.31
   2  -5   4   -0.03    0.32
  -2   5  -4   -0.16    0.29
   2   5   4    0.16    0.35
   2   5   4    0.13    0.41
   3  -5   4    4.51    0.63
  -3  -5  -4    4.56    0.69
  -3  -5  -4    4.93    0.70
   3  -5   4    4.62    0.51
   3  -5   4    4.68    0.53
   3   5   4    5.37    0.71
  -3   5  -4    4.68    0.48
   4  -5   4    9.81    0.74
   4  -5   4    7.70    0.62
   4  -5   4    7.25    0.78
  -4  -5  -4    7.05    0.82
   4   5   4    8.29    0.64
   8   0  -5    1.60    0.35
   8   0  -5    2.45    0.54
   8   0  -5    2.48    0.49
   8   0  -5    1.70    0.45
   7   0  -5   14.68    0.88
   7   0  -5   14.16    0.70
   7   0  -5   14.02    0.88
   7   0  -5   14.68    0.83
   6   0  -5   38.25    1.13
   6   0  -5   38.47    1.28
  -6   0   5   40.14    1.12
   6   0  -5   39.42    1.36
   6   0  -5   38.76    1.16
  -6   0   5   38.95    1.12
   5   0  -5   22.20    0.92
  -5   0   5   21.85    0.76
  -5   0   5   22.21    0.76
   5   0  -5   23.73    0.80
   5   0  -5   24.28    1.22
   5   0  -5   22.43    0.77
   4   0  -5    0.14    0.20
  -4   0   5   -0.08    0.18
  -4   0   5   -0.23    0.16
   4   0  -5    0.09    0.20
   4   0  -5   -0.02    0.22
   3   0  -5  122.22    2.74
  -3   0   5  120.40    2.72
   3   0  -5  121.85    2.70
   3   0  -5  123.07    2.83
   2   0  -5  253.28    5.31
  -2   0   5  246.61    5.29
   2   0  -5  249.17    5.23
  -2   0   5  250.32    5.30
   1   0  -5  257.57    5.42
  -1   0   5  250.12    5.43
  -1   0   5  266.03    5.35
   1   0  -5  253.90    5.35
   0   0  -5   79.58    1.82
   0   0  -5   83.12    1.91
   0   0   5   80.25    1.83
   0   0   5   81.97    1.87
   0   0  -5   81.59    1.87
   1   0   5   46.59    1.19
  -1   0  -5   47.27    1.18
   1   0   5   44.91    1.18
   1   0   5   46.17    1.21
  -1   0  -5   46.58    1.21
  -2   0  -5   54.18    1.40
   2   0   5   52.80    1.41
   2   0   5   53.76    1.39
  -2   0  -5   56.36    1.30
  -2   0  -5   52.18    1.38
   2   0   5   53.52    1.39
  -3   0  -5  250.94    5.44
  -3   0  -5  264.97    5.92
   3   0   5  251.82    5.46
   3   0   5  246.86    5.44
  -3   0  -5  248.46    5.34
   4   0   5   17.98    0.65
  -4   0  -5   17.65    0.76
  -4   0  -5   16.95    0.72
  -4   0  -5   17.59    0.66
   4   0   5   17.29    0.72
  -4   0  -5   19.28    0.73
   4   0   5   18.04    0.76
  -5   0  -5   67.78    1.76
  -5   0  -5   67.60    1.82
   5   0   5   69.98    1.75
   5   0   5   65.57    1.81
  -5   0  -5   69.16    1.91
   5   0   5   71.30    1.90
  -6   0  -5    1.43    0.35
  -6   0  -5    1.44    0.34
  -6   0  -5    1.48    0.42
  -6   0  -5    0.61    0.31
   6   0   5    1.42    0.33
   6   0   5    0.77    0.35
   6   0   5    1.20    0.42
   7   0   5   -0.09    0.27
   7   0   5   -0.16    0.29
  -7   0  -5    0.38    0.29
   7   0   5    0.18    0.36
  -7   0  -5    0.22    0.30
   8   0   5   25.67    1.06
   8   0   5   24.59    1.20
   8   0   5   25.23    1.02
  -8   0  -5   25.69    1.02
  -8   0  -5   24.04    0.99
   8   0   5   24.41    1.30
  -8  -1   5    6.64    0.56
   8  -1  -5    6.66    0.67
   8  -1  -5    6.44    0.66
   8   1  -5    6.11    0.70
   8   1  -5    7.04    0.75
   8   1  -5    6.45    0.64
   8   1  -5    6.02    0.58
   7  -1  -5    1.34    0.43
  -7  -1   5    1.06    0.34
   7   1  -5    0.58    0.36
   7   1  -5    0.81    0.39
   7   1  -5    1.45    0.40
   7   1  -5    0.83    0.40
   7   1  -5    1.17    0.34
   6  -1  -5   62.98    1.83
  -6  -1   5   60.34    1.98
  -6  -1   5   64.25    2.08
   6  -1  -5   60.49    1.80
   6   1  -5   62.02    1.72
   6   1  -5   61.14    1.86
   6   1  -5   61.58    1.76
   6   1  -5   60.48    1.82
  -5  -1   5   69.66    1.84
   5  -1  -5   70.69    1.91
  -5  -1   5   68.51    1.85
  -5  -1   5   70.23    1.96
   5   1  -5   69.72    1.96
   5   1  -5   68.40    1.91
   5   1  -5   70.58    1.89
   5   1  -5   71.61    1.91
  -4  -1   5  117.15    2.84
  -4  -1   5  117.81    2.78
  -4  -1   5  116.18    2.78
   4  -1  -5  119.95    2.82
   4   1  -5  120.33    2.82
   4   1  -5  119.08    2.87
   4   1  -5  115.10    2.85
   4   1  -5  120.22    2.80
  -3  -1   5   49.28    1.39
   3  -1  -5   53.00    1.24
  -3  -1   5   50.89    1.39
   3  -1  -5   50.68    1.40
   3   1  -5   51.23    1.39
   3   1  -5   50.32    1.40
   3   1  -5   52.94    1.43
  -3   1   5   52.82    1.24
  -3   1   5   51.26    1.23
   3   1  -5   50.96    1.39
  -2  -1   5  319.77    6.79
  -2  -1   5  313.60    6.76
  -2  -1   5  327.41    6.78
  -2  -1   5  317.34    6.79
   2   1  -5  317.27    6.74
   2   1  -5  319.61    6.76
  -2   1   5  315.62    6.63
   2   1  -5  318.77    6.74
  -1  -1   5   47.21    1.24
   1  -1  -5   46.64    1.19
   1  -1  -5   48.12    1.16
  -1  -1   5   46.27    1.25
  -1  -1   5   46.25    1.25
  -1  -1   5   44.84    1.17
  -1   1   5   46.42    1.18
   1   1  -5   47.99    1.24
   1   1  -5   45.08    1.18
   1   1  -5   46.84    1.26
   0  -1  -5  130.07    2.83
   0  -1   5  129.79    2.91
   0  -1   5  125.73    2.90
   0  -1   5  131.38    2.92
   0  -1  -5  128.96    2.89
   0   1  -5  128.75    2.93
   0   1  -5  131.63    2.87
   0   1  -5  129.70    2.92
   0   1   5  133.87    2.86
   0   1  -5  128.08    2.80
   0   1   5  129.99    2.91
   1  -1   5  309.61    6.65
   1  -1   5  313.79    6.70
   1  -1   5  321.20    6.61
  -1   1  -5  312.61    6.63
   1   1   5  320.99    6.64
  -1   1  -5  313.06    6.68
   1   1   5  316.35    6.71
  -2  -1  -5   23.51    0.80
   2  -1   5   24.47    0.78
  -2  -1  -5   23.90    0.84
   2  -1   5   23.78    0.85
  -2  -1  -5   23.76    0.85
  -2  -1  -5   23.95    0.79
   2  -1   5   24.36    0.79
   2   1   5   24.36    0.84
  -2   1  -5   25.50    0.80
   2   1   5   22.85    0.89
  -2   1  -5   23.99    0.78
   3  -1   5   13.12    0.57
  -3  -1  -5   12.95    0.60
  -3  -1  -5   13.01    0.62
   3  -1   5   13.14    0.60
  -3  -1  -5   13.74    0.64
   3  -1   5   13.26    0.67
   3   1   5   13.02    0.63
   3   1   5   13.16    0.64
  -3   1  -5   13.18    0.61
  -4  -1  -5   63.66    1.75
  -4  -1  -5   62.75    1.73
  -4  -1  -5   64.80    1.75
  -4  -1  -5   62.69    1.70
   4  -1   5   63.31    1.69
   4  -1   5   62.70    1.81
   4  -1   5   65.36    1.63
   4   1   5   63.41    1.72
  -4   1  -5   62.75    1.70
   4   1   5   63.39    1.76
   4   1   5   65.51    1.70
  -4   1  -5   63.58    1.62
  -5  -1  -5  105.08    2.68
   5  -1   5  103.53    2.52
  -5  -1  -5  107.18    2.65
   5  -1   5  106.88    2.65
  -5  -1  -5  107.09    2.67
  -5  -1  -5  107.43    2.70
   5   1   5  103.29    2.66
  -5   1  -5  105.05    2.65
  -5   1  -5  102.52    2.50
   5   1   5  110.02    2.70
   5   1   5  109.57    2.63
  -5   1  -5  106.52    2.51
   6  -1   5   84.07    2.11
  -6  -1  -5   82.91    2.33
  -6  -1  -5   81.63    2.25
   6  -1   5   86.21    2.30
  -6  -1  -5   82.27    2.27
  -6  -1  -5   85.86    2.28
  -6   1  -5   83.00    2.06
   6   1   5   82.55    2.27
   6   1   5   82.59    2.31
  -6   1  -5   83.53    2.07
   6   1   5   83.18    2.22
   7  -1   5    0.10    0.34
  -7  -1  -5    0.63    0.41
  -7  -1  -5    0.97    0.32
   7  -1   5    0.01    0.27
   7  -1   5   -0.26    0.31
   7   1   5    0.73    0.38
   7   1   5   -0.52    0.32
   7   1   5    0.36    0.35
  -7   1  -5    0.41    0.26
   8  -1   5    8.27    0.76
   8  -1   5    8.22    0.91
   8  -1   5    8.76    0.59
   8   1   5    8.68    1.14
   8   1   5    8.98    1.24
   8   1   5    9.55    0.75
  -8  -2   5    3.03    0.43
   8  -2  -5    1.23    0.39
   8  -2  -5    1.81    0.46
   8  -2  -5    1.94    0.35
   8   2  -5    1.10    0.52
   8   2  -5    2.18    0.45
   8   2  -5    1.42    0.53
   8   2  -5    2.96    0.63
   7  -2  -5   15.80    0.96
   7  -2  -5   14.11    0.71
   7  -2  -5   15.71    1.01
  -7  -2   5   15.38    0.90
   7   2  -5   14.14    0.92
   7   2  -5   15.56    0.98
   7   2  -5   15.88    0.89
   7   2  -5   14.97    0.94
  -6  -2   5   48.40    1.60
  -6  -2   5   49.28    1.60
   6  -2  -5   49.60    1.49
   6  -2  -5   47.89    1.37
   6  -2  -5   51.07    1.56
  -6  -2   5   48.83    1.68
   6   2  -5   48.05    1.66
   6   2  -5   50.12    1.60
   6   2  -5   49.53    1.62
   6   2  -5   47.48    1.66
   6   2  -5   48.22    1.63
  -5  -2   5    0.54    0.37
  -5  -2   5    1.47    0.41
   5  -2  -5    1.53    0.26
  -5  -2   5    1.28    0.38
   5  -2  -5    1.74    0.38
   5   2  -5    1.05    0.39
   5   2  -5    0.82    0.39
   5   2  -5    1.21    0.37
   5   2  -5    1.20    0.42
  -4  -2   5   21.96    0.96
  -4  -2   5   21.87    0.95
  -4  -2   5   22.81    0.95
   4  -2  -5   25.01    0.93
   4   2  -5   23.38    0.96
   4   2  -5   23.56    0.98
   4   2  -5   22.28    0.94
   4   2  -5   23.01    0.97
  -3  -2   5   74.30    1.99
  -3  -2   5   79.66    2.07
  -3  -2   5   79.09    2.05
  -3  -2   5   76.60    2.03
   3   2  -5   75.82    2.02
   3   2  -5   75.11    2.03
   3   2  -5   80.01    2.06
   3   2  -5   78.28    2.01
  -2  -2   5   32.83    1.04
  -2  -2   5   32.89    1.10
   2  -2  -5   34.17    0.96
  -2  -2   5   33.51    1.11
  -2  -2   5   35.53    1.13
   2  -2  -5   35.86    0.91
   2  -2  -5   35.16    0.96
   2   2  -5   35.54    1.14
   2   2  -5   35.06    1.12
  -2   2   5   35.29    0.95
   2   2  -5   33.39    1.05
   2   2  -5   34.83    1.12
   1  -2  -5  164.71    3.53
  -1  -2   5  163.11    3.62
  -1  -2   5  163.40    3.74
   1  -2  -5  165.87    3.65
  -1  -2   5  163.49    3.75
  -1  -2   5  168.98    3.78
   1  -2  -5  166.45    3.65
   1   2  -5  159.69    3.99
   1   2  -5  165.31    3.73
   1   2  -5  171.07    3.77
   1   2  -5  164.53    3.63
   0  -2   5 1000.00   24.46
   0  -2  -5  984.25   24.29
   0   2   5  962.37   23.59
   0   2  -5  961.03   23.86
  -1  -2  -5   66.30    1.75
   1  -2   5   67.28    1.70
  -1  -2  -5   65.82    1.61
   1  -2   5   67.68    1.70
  -1  -2  -5   67.50    1.76
   1  -2   5   65.80    1.78
  -1  -2  -5   67.01    1.80
   1  -2   5   68.75    1.61
   1   2   5   67.31    1.62
  -1   2  -5   67.91    1.62
   1   2   5   65.46    1.76
  -1   2  -5   69.45    1.73
  -1   2  -5   66.90    1.81
   2  -2   5   24.51    0.84
  -2  -2  -5   25.16    0.83
   2  -2   5   26.72    0.86
  -2  -2  -5   26.18    0.96
  -2  -2  -5   25.27    1.07
   2  -2   5   27.61    0.81
  -2  -2  -5   25.63    0.93
   2  -2   5   25.57    0.97
  -2   2  -5   25.87    0.95
   2   2   5   25.33    0.95
  -2   2  -5   26.19    0.81
   2   2   5   26.01    0.84
  -3  -2  -5   37.54    1.14
   3  -2   5   35.22    1.07
  -3  -2  -5   37.08    1.21
   3  -2   5   37.43    1.09
  -3  -2  -5   37.61    1.25
  -3  -2  -5   36.85    1.24
   3  -2   5   36.73    1.25
   3  -2   5   36.64    1.07
   3   2   5   36.93    1.14
   3   2   5   37.56    1.24
  -3   2  -5   36.33    1.08
  -3   2  -5   36.16    1.07
  -4  -2  -5   47.21    1.50
  -4  -2  -5   46.32    1.41
  -4  -2  -5   45.55    1.47
   4  -2   5   48.57    1.31
  -4  -2  -5   44.81    1.50
   4  -2   5   47.53    1.29
   4  -2   5   47.58    1.34
   4   2   5   47.19    1.48
   4   2   5   46.65    1.51
   4   2   5   46.94    1.42
  -4   2  -5   47.70    1.37
  -4   2  -5   48.10    1.29
   5  -2   5   57.74    1.83
   5  -2   5   59.47    1.65
  -5  -2  -5   56.74    1.72
   5  -2   5   57.09    1.50
  -5  -2  -5   57.05    1.76
  -5  -2  -5   57.66    1.80
  -5  -2  -5   54.55    1.76
   5   2   5   57.53    1.73
  -5   2  -5   57.16    1.64
  -5   2  -5   58.09    1.45
   5   2   5   53.91    1.76
   5   2   5   52.97    1.67
   6  -2   5   43.81    1.22
  -6  -2  -5   41.68    1.51
   6  -2   5   43.45    1.60
  -6  -2  -5   43.90    1.55
  -6  -2  -5   41.83    1.92
   6  -2   5   43.90    1.42
   6   2   5   44.34    1.64
   6   2   5   42.14    1.50
   6   2   5   43.76    1.57
  -6   2  -5   44.05    1.59
   7  -2   5    2.61    0.54
  -7  -2  -5    1.65    0.48
   7  -2   5    2.37    0.45
   7   2   5    2.04    0.50
   7   2   5    1.65    0.48
   7   2   5    1.12    0.47
  -7  -3   5    5.66    0.68
   7  -3  -5    6.49    0.50
   7  -3  -5    5.63    0.58
   7  -3  -5    7.17    0.58
   7   3  -5    7.41    0.90
   7   3  -5    5.93    0.74
   7   3  -5    6.63    0.76
   7   3  -5    6.32    0.70
   6  -3  -5    3.88    0.42
   6  -3  -5    4.25    0.40
  -6  -3   5    4.32    0.75
   6  -3  -5    3.98    0.49
   6   3  -5    4.45    0.57
   6   3  -5    3.90    0.62
   6   3  -5    4.45    0.65
   6   3  -5    3.82    0.94
  -5  -3   5   13.50    0.91
   5  -3  -5   14.64    0.79
  -5  -3   5   14.41    0.94
   5  -3  -5   15.21    0.67
  -5  -3   5   15.26    0.93
   5   3  -5   13.57    0.91
   5   3  -5   14.31    0.91
   5   3  -5   14.18    0.93
   5   3  -5   15.55    0.95
  -4  -3   5   17.09    0.92
  -4  -3   5   14.37    0.89
  -4  -3   5   15.59    0.93
   4   3  -5   16.22    0.95
   4   3  -5   17.27    1.08
   4   3  -5   16.88    0.92
   4   3  -5   17.13    0.92
  -3  -3   5  118.67    3.05
  -3  -3   5  119.30    2.95
   3  -3  -5  122.93    2.70
   3  -3  -5  117.04    2.70
  -3  -3   5  120.68    3.05
  -3  -3   5  117.19    3.02
   3   3  -5  123.54    3.08
   3   3  -5  121.52    2.98
   3   3  -5  118.83    3.03
   3   3  -5  115.54    3.04
  -2  -3   5   67.01    1.93
  -2  -3   5   68.75    1.96
   2  -3  -5   69.96    1.74
  -2  -3   5   66.49    1.94
  -2  -3   5   68.19    1.83
   2  -3  -5   69.73    1.75
   2   3  -5   67.55    1.96
   2   3  -5   68.95    1.85
   2   3  -5   65.64    1.96
   2   3  -5   69.22    1.94
  -2   3   5   72.96    1.74
  -1  -3   5    1.10    0.34
  -1  -3   5    0.81    0.27
  -1  -3   5    0.83    0.36
   1  -3  -5    1.02    0.30
   1  -3  -5    0.67    0.28
  -1  -3   5    0.28    0.35
  -1   3   5    0.57    0.28
   1   3  -5    0.99    0.33
   1   3  -5    0.69    0.30
   1   3  -5    1.44    0.37
   1   3  -5    0.99    0.26
   1   3  -5    0.91    0.29
   0  -3  -5   98.08    2.53
   0  -3   5  103.89    2.35
   0  -3   5  102.21    2.54
   0  -3  -5  103.28    2.53
   0  -3   5  102.59    2.62
   0  -3   5  102.40    2.55
   0  -3  -5  101.88    2.54
   0   3  -5  103.18    2.65
   0   3   5  103.84    2.40
   0   3  -5  102.57    2.35
   0   3  -5  104.58    2.59
   0   3   5  102.38    2.54
   0   3  -5  104.54    2.39
   0   3  -5  102.04    2.56
  -1  -3  -5   16.31    0.80
   1  -3   5   14.82    0.80
   1  -3   5   16.06    0.74
  -1  -3  -5   15.12    0.59
  -1  -3  -5   15.88    0.79
   1  -3   5   17.43    0.77
  -1  -3  -5   16.66    0.81
   1   3   5   16.30    0.61
  -1   3  -5   15.51    0.81
  -1   3  -5   16.39    0.76
   1   3   5   15.81    0.80
  -1   3  -5   15.56    0.59
   1   3   5   16.17    0.70
  -2  -3  -5   13.05    0.79
  -2  -3  -5   12.64    0.80
   2  -3   5   14.74    0.80
   2  -3   5   13.70    0.70
  -2  -3  -5   13.28    0.78
  -2  -3  -5   13.12    0.61
   2  -3   5   14.08    0.68
   2   3   5   12.85    0.70
   2   3   5   13.42    0.80
  -2   3  -5   13.77    0.57
  -2   3  -5   14.00    0.79
   2   3   5   13.19    0.63
   3  -3   5  134.06    3.06
   3  -3   5  138.67    3.17
   3  -3   5  137.91    3.42
   3  -3   5  136.44    3.16
  -3  -3  -5  138.27    3.42
  -3  -3  -5  133.83    3.17
  -3  -3  -5  135.97    3.41
  -3  -3  -5  132.62    3.36
  -3   3  -5  138.79    3.14
   3   3   5  133.79    3.15
  -3   3  -5  138.42    3.06
   3   3   5  131.37    3.36
   3   3   5  133.72    3.29
  -3   3  -5  132.89    3.38
   4  -3   5   24.88    0.89
  -4  -3  -5   24.98    1.14
   4  -3   5   25.23    1.14
  -4  -3  -5   24.77    1.15
  -4  -3  -5   24.26    1.12
   4  -3   5   24.82    0.88
   4  -3   5   23.88    0.88
  -4   3  -5   24.39    0.86
  -4   3  -5   25.80    0.90
   4   3   5   23.55    1.06
   4   3   5   24.09    0.99
   4   3   5   23.15    1.13
   5  -3   5    8.40    0.79
  -5  -3  -5   10.36    0.82
   5  -3   5    8.76    0.52
   5  -3   5    8.78    0.60
  -5  -3  -5    8.88    0.80
   5  -3   5    8.71    0.54
  -5   3  -5    9.39    0.64
   5   3   5    8.72    0.83
   5   3   5    8.49    0.77
   5   3   5    9.65    0.90
  -6  -3  -5    2.97    0.55
   6  -3   5    2.97    0.42
   6  -3   5    3.71    0.63
   6   3   5    3.35    0.59
   6   3   5    3.80    0.54
   7  -3   5    0.25    0.41
   7  -3   5    0.42    0.33
  -7  -3  -5    0.21    0.42
   7   3   5    0.67    0.48
   7   3   5    0.27    0.40
   7   3   5    0.87    0.43
   6  -4  -5   31.02    1.21
  -6  -4   5   29.99    1.44
   6   4  -5   28.54    1.44
   6   4  -5   29.33    1.27
   6   4  -5   30.45    1.46
   6   4  -5   32.44    1.42
  -5  -4   5    8.99    0.89
   5   4  -5   10.86    0.88
   5   4  -5    8.85    0.75
   5   4  -5   10.02    0.93
   5   4  -5    9.48    0.86
  -4  -4   5    3.92    0.78
  -4  -4   5    3.19    0.60
  -4  -4   5    2.58    0.56
   4   4  -5    3.99    0.50
   4   4  -5    3.54    0.60
   4   4  -5    3.09    0.58
   4   4  -5    3.06    0.51
   3  -4  -5    4.78    0.47
  -3  -4   5    4.21    0.69
   3  -4  -5    6.05    0.52
  -3  -4   5    5.03    0.62
  -3  -4   5    5.02    0.65
   3   4  -5    5.96    0.71
   3   4  -5    5.54    0.64
   3   4  -5    4.96    0.64
   3   4  -5    4.76    0.64
   2  -4  -5   16.66    1.18
   2  -4  -5   17.88    0.82
  -2  -4   5   18.92    0.91
  -2  -4   5   15.19    0.97
  -2  -4   5   15.55    1.22
   2  -4  -5   18.77    0.90
  -2  -4   5   17.54    0.98
   2   4  -5   18.26    1.02
  -2   4   5   20.07    0.81
   2   4  -5   18.34    0.99
   2   4  -5   19.33    1.03
   2   4  -5   18.33    0.91
  -1  -4   5   18.47    0.85
  -1  -4   5   19.34    0.98
   1  -4  -5   17.85    1.35
   1  -4  -5   18.39    0.87
   1  -4  -5   18.61    0.92
  -1  -4   5   17.26    0.97
  -1  -4   5   17.51    1.00
   1   4  -5   18.81    0.98
  -1   4   5   19.17    0.85
  -1   4   5   17.34    0.74
   1   4  -5   18.00    0.94
   1   4  -5   16.81    0.98
   1   4  -5   17.64    0.84
   0  -4   5   58.91    1.80
   0  -4   5   59.42    1.83
   0  -4   5   63.76    1.70
   0  -4  -5   58.30    1.79
   0  -4  -5   59.05    1.80
   0  -4  -5   59.71    1.83
   0  -4   5   58.89    1.91
   0   4   5   59.19    1.97
   0   4  -5   62.03    1.85
   0   4   5   57.37    1.63
   1  -4   5   17.87    0.89
   1  -4   5   18.29    0.95
   1  -4   5   18.16    0.99
  -1  -4  -5   17.99    0.95
  -1  -4  -5   17.53    0.98
  -1  -4  -5   17.56    0.95
   1   4   5   17.67    0.83
  -1   4  -5   16.90    1.20
  -1   4  -5   18.65    0.90
   2  -4   5    3.03    0.87
   2  -4   5    3.06    0.44
  -2  -4  -5    3.44    0.53
   2  -4   5    3.16    0.46
  -2  -4  -5    3.21    0.53
  -2  -4  -5    3.38    0.64
   2   4   5    3.27    0.49
  -2   4  -5    3.39    0.51
  -2   4  -5    3.13    0.51
   3  -4   5    2.77    0.50
   3  -4   5    3.86    0.47
  -3  -4  -5    3.44    0.58
   3  -4   5    3.64    0.44
  -3  -4  -5    2.93    0.54
   3   4   5    3.54    0.44
   3   4   5    3.26    0.52
  -3   4  -5    4.32    0.56
  -3   4  -5    3.44    0.44
   3   4   5    3.38    0.99
  -4  -4  -5    6.58    0.73
  -4  -4  -5    7.27    0.79
   4  -4   5    6.44    0.55
   4  -4   5    6.03    0.66
   4  -4   5    5.87    0.53
  -4   4  -5    6.94    0.53
   4   4   5    7.06    0.65
   4   4   5    7.33    0.87
   4   4   5    6.44    0.69
  -5  -4  -5    8.90    0.90
   5  -4   5    6.39    0.73
   5   4   5    6.95    0.79
   5   4   5    8.07    0.72
  -4  -5   5    4.85    0.74
   4   5  -5    5.37    0.72
   4   5  -5    4.46    0.62
   4   5  -5    5.16    0.52
   3  -5  -5    4.69    0.51
  -3  -5   5    3.78    0.63
   3  -5  -5    3.73    0.46
  -3  -5   5    4.09    0.63
   3   5  -5    4.97    0.65
   3   5  -5    5.42    0.74
   3   5  -5    4.31    0.46
   2  -5  -5    4.14    0.52
  -2  -5   5    3.49    0.61
  -2  -5   5    3.62    0.62
   2  -5  -5    3.54    0.49
  -2  -5   5    4.27    0.58
  -2  -5   5    3.28    0.62
   2   5  -5    3.82    0.54
  -2   5   5    3.84    0.42
   2   5  -5    3.46    0.61
  -1  -5   5    7.15    1.15
   1  -5  -5    5.45    0.60
  -1  -5   5    5.48    0.74
   1  -5  -5    5.71    0.82
  -1  -5   5    7.70    0.69
  -1  -5   5    5.02    0.67
  -1   5   5    6.55    0.55
   1   5  -5    5.64    0.84
   0  -5  -5    7.57    0.74
   0  -5   5    7.50    0.76
   0  -5   5    9.25    0.67
   0  -5   5    7.14    0.79
   0  -5  -5    8.29    0.77
   0  -5   5    9.11    0.80
   0   5   5    8.29    0.66
   0   5  -5   10.34    0.84
   1  -5   5    8.86    0.88
  -1  -5  -5    9.24    0.84
   1  -5   5   10.36    0.78
  -1  -5  -5    8.57    0.80
   1  -5   5    9.31    0.59
   1  -5   5    8.52    0.74
  -1   5  -5    8.54    0.74
   1   5   5    8.86    0.70
   2  -5   5    2.44    0.51
  -2  -5  -5    2.62    0.57
   2  -5   5    2.87    0.49
  -2  -5  -5    1.61    0.51
   2  -5   5    3.05    0.49
   2   5   5    2.82    0.48
  -2   5  -5    2.65    0.44
  -3  -5  -5   15.53    0.98
   3  -5   5   12.31    0.94
   3  -5   5   11.91    0.75
   3  -5   5   11.51    0.76
  -3  -5  -5   11.51    0.99
  -3   5  -5   13.06    0.74
   8   0  -6    7.86    0.60
   8   0  -6    5.83    0.69
   8   0  -6    9.63    0.82
   8   0  -6   10.30    0.75
   7   0  -6    1.79    0.43
   7   0  -6    1.67    0.35
   7   0  -6    2.35    0.49
   7   0  -6    1.60    0.41
   6   0  -6   93.70    2.30
   6   0  -6   95.79    2.54
  -6   0   6   96.26    2.26
  -6   0   6   92.84    2.25
   6   0  -6   92.20    2.40
  -5   0   6   79.61    1.89
   5   0  -6   73.45    2.14
   5   0  -6   76.72    2.08
   5   0  -6   76.28    1.91
  -5   0   6   74.95    1.87
  -4   0   6    3.81    0.35
  -4   0   6    4.07    0.39
   4   0  -6    3.82    0.38
   4   0  -6    4.32    0.38
   4   0  -6    3.75    0.41
  -3   0   6  250.25    5.66
   3   0  -6  255.04    5.53
   3   0  -6  252.95    5.38
   3   0  -6  258.48    5.46
  -2   0   6  366.18    7.70
  -2   0   6  370.94    7.70
   2   0  -6  361.82    7.60
  -1   0   6  313.24    6.77
  -1   0   6  326.68    6.68
   1   0  -6  320.19    6.67
   1   0  -6  323.76    6.76
   0   0   6  328.83    6.82
   0   0   6  317.25    6.85
   0   0   6  324.15    6.78
   0   0  -6  326.49    6.82
  -1   0  -6   44.04    1.21
   1   0   6   42.70    1.20
   1   0   6   45.35    1.18
   1   0   6   42.78    1.17
  -1   0  -6   43.53    1.17
   2   0   6   61.94    1.60
  -2   0  -6   62.09    1.48
   2   0   6   60.59    1.57
   2   0   6   59.23    1.75
  -2   0  -6   65.15    1.61
   3   0   6   77.72    1.92
  -3   0  -6   72.42    1.90
   3   0   6   73.33    1.95
  -3   0  -6   76.27    1.78
  -3   0  -6   76.07    1.91
   3   0   6   74.94    1.90
  -4   0  -6   12.85    0.66
  -4   0  -6   12.40    0.65
   4   0   6   13.47    0.70
  -4   0  -6   11.45    0.56
   4   0   6   12.74    0.65
  -4   0  -6   12.48    0.68
  -5   0  -6  263.54    5.87
   5   0   6  273.23    5.96
   5   0   6  258.85    5.87
  -5   0  -6  268.55    5.76
  -5   0  -6  267.66    5.86
  -5   0  -6  265.22    5.95
  -6   0  -6   74.84    2.15
  -6   0  -6   74.21    1.94
   6   0   6   72.92    2.04
  -6   0  -6   81.20    2.26
   6   0   6   73.90    2.14
  -6   0  -6   72.22    2.03
   7   0   6   -0.35    0.31
  -7   0  -6    0.42    0.29
  -7   0  -6   -0.05    0.27
   7   0   6    0.00    0.37
   7   0   6   -0.17    0.35
  -8   0  -6   21.78    0.92
   8   0   6   16.25    1.96
   8   0   6   21.31    1.00
  -8   0  -6   20.69    0.92
   8   0   6   24.27    1.70
   8  -1  -6   10.31    0.81
   8  -1  -6   11.71    0.92
  -8  -1   6   10.78    0.68
   8  -1  -6    9.97    0.85
   8   1  -6    9.67    0.70
   8   1  -6   11.01    0.87
   8   1  -6   10.58    0.88
   8   1  -6   10.16    0.77
   7  -1  -6    3.92    0.51
  -7  -1   6    3.95    0.46
   7  -1  -6    2.78    0.49
   7   1  -6    3.15    0.44
   7   1  -6    3.23    0.48
   7   1  -6    4.39    0.58
   7   1  -6    3.82    0.55
   7   1  -6    3.87    0.56
   6  -1  -6    0.91    0.35
  -6  -1   6    0.75    0.33
  -6  -1   6    0.79    0.40
   6   1  -6    0.03    0.32
   6   1  -6    0.40    0.36
   6   1  -6    0.35    0.30
   6   1  -6    0.79    0.39
  -5  -1   6  191.60    4.34
  -5  -1   6  189.88    4.46
  -5  -1   6  188.37    4.33
   5  -1  -6  193.54    4.43
   5  -1  -6  192.79    4.19
   5   1  -6  185.94    4.35
   5   1  -6  186.60    4.29
   5   1  -6  191.93    4.34
   5   1  -6  194.76    4.44
   4  -1  -6  116.17    2.60
   4  -1  -6  120.01    2.65
  -4  -1   6  116.35    2.82
  -4  -1   6  119.57    2.83
  -4  -1   6  116.03    2.88
   4  -1  -6  122.57    2.88
   4   1  -6  120.73    2.85
   4   1  -6  119.37    2.89
  -4   1   6  120.21    2.61
   4   1  -6  114.19    2.82
   4   1  -6  117.61    2.81
  -3  -1   6   68.56    1.82
   3  -1  -6   71.71    1.84
  -3  -1   6   68.44    1.80
   3  -1  -6   72.54    1.69
  -3  -1   6   70.78    1.82
   3   1  -6   69.14    1.80
   3   1  -6   71.26    1.83
   3   1  -6   68.31    1.79
  -3   1   6   71.29    1.66
  -3   1   6   71.17    1.66
   3   1  -6   68.93    1.78
  -2  -1   6   21.20    0.77
   2  -1  -6   21.19    0.69
  -2  -1   6   19.17    0.77
  -2  -1   6   19.44    0.73
  -2  -1   6   20.88    0.74
  -2   1   6   20.97    0.69
   2   1  -6   21.14    0.74
   2   1  -6   20.05    0.86
   2   1  -6   20.38    0.78
  -1  -1   6  201.26    4.45
   1  -1  -6  201.02    4.40
  -1  -1   6  198.95    4.45
   1  -1  -6  205.98    4.37
  -1  -1   6  208.96    4.44
  -1   1   6  202.69    4.38
   1   1  -6  203.65    4.41
   1   1  -6  202.96    4.45
   1   1  -6  201.32    4.36
   1   1  -6  200.80    4.37
   0  -1   6   42.27    1.20
   0  -1  -6   42.95    1.19
   0  -1   6   42.82    1.20
   0  -1  -6   42.14    1.12
   0  -1   6   42.22    1.20
   0   1   6   41.95    1.03
   0   1  -6   42.42    1.07
   0   1   6   43.44    1.14
   0   1  -6   42.55    1.19
   0   1  -6   43.02    1.15
   0   1  -6   43.80    1.22
   0   1   6   43.06    1.19
   1  -1   6   13.60    0.60
   1  -1   6   13.67    0.58
   1  -1   6   12.99    0.72
  -1  -1  -6   13.46    0.56
  -1  -1  -6   13.23    0.62
  -1   1  -6   13.31    0.58
   1   1   6   14.04    0.59
  -1   1  -6   13.12    0.61
  -1   1  -6   13.50    0.61
   1   1   6   14.25    0.63
   2  -1   6  450.10    9.65
   2  -1   6  449.36    9.57
  -2  -1  -6  460.59    9.64
   2  -1   6  461.96    9.55
  -2  -1  -6  457.45    9.56
   2   1   6  463.12    9.43
  -2   1  -6  456.05    9.43
  -2   1  -6  430.85    9.38
   2   1   6  445.21    9.48
  -3  -1  -6   47.92    1.42
  -3  -1  -6   49.59    1.43
  -3  -1  -6   48.10    1.40
   3  -1   6   46.14    1.67
  -3  -1  -6   48.67    1.38
   3  -1   6   50.59    1.36
   3  -1   6   49.36    1.46
  -3   1  -6   52.00    1.35
  -3   1  -6   46.63    1.35
   3   1   6   47.99    1.38
   3   1   6   47.37    1.41
  -4  -1  -6    0.19    0.26
   4  -1   6    0.46    0.31
   4  -1   6    0.50    0.33
   4  -1   6    0.65    0.27
  -4  -1  -6    0.24    0.28
  -4  -1  -6    0.30    0.29
  -4  -1  -6    0.72    0.29
  -4   1  -6    0.14    0.26
  -4   1  -6    0.36    0.29
   4   1   6    0.57    0.31
   4   1   6    0.14    0.28
  -5  -1  -6   15.93    0.80
  -5  -1  -6   16.45    0.85
   5  -1   6   16.27    0.92
  -5  -1  -6   16.55    0.85
   5  -1   6   16.64    0.82
   5  -1   6   15.79    0.74
  -5  -1  -6   16.20    0.84
  -5   1  -6   17.02    0.74
   5   1   6   15.71    0.85
  -5   1  -6   15.92    0.72
   5   1   6   16.68    0.87
  -5   1  -6   14.32    0.81
  -6  -1  -6   17.92    0.97
   6  -1   6   18.32    1.20
  -6  -1  -6   18.38    0.94
  -6  -1  -6   17.24    0.89
  -6  -1  -6   19.21    0.94
   6  -1   6   17.74    0.81
   6  -1   6   18.43    1.03
  -6   1  -6   17.57    0.92
  -6   1  -6   17.94    0.80
   6   1   6   16.89    0.94
   6   1   6   18.73    0.89
  -6   1  -6   18.18    0.79
   6   1   6   18.93    0.98
   7  -1   6    0.74    0.38
   7  -1   6    0.55    0.32
  -7  -1  -6    0.51    0.37
   7  -1   6   -0.35    0.32
  -7  -1  -6    0.08    0.31
   7   1   6    0.32    0.39
  -7   1  -6    0.67    0.32
   7   1   6    0.15    0.33
   7   1   6    0.49    0.41
   8  -1   6    3.05    0.56
   8  -1   6    4.33    0.70
   8  -1   6    4.32    0.77
   8   1   6    4.87    0.65
   8   1   6    4.55    0.59
   8  -2  -6    7.46    0.55
  -8  -2   6    7.17    0.62
   8  -2  -6    8.92    0.74
   8  -2  -6    7.30    0.69
   8   2  -6    6.95    0.68
   8   2  -6    5.02    1.06
   8   2  -6    7.27    1.16
   8   2  -6    4.06    1.01
   7  -2  -6    2.93    0.48
   7  -2  -6    1.55    0.32
  -7  -2   6    1.65    0.44
   7  -2  -6    1.43    0.44
   7   2  -6    1.82    0.50
   7   2  -6    2.03    0.46
   7   2  -6    1.57    0.47
   7   2  -6    1.50    0.46
   6  -2  -6   58.26    1.94
  -6  -2   6   58.40    1.84
  -6  -2   6   61.75    1.86
   6  -2  -6   60.62    1.73
   6  -2  -6   59.02    1.82
  -6  -2   6   60.64    1.97
   6   2  -6   59.68    1.86
   6   2  -6   60.78    1.92
   6   2  -6   60.18    1.90
   6   2  -6   56.51    1.81
  -5  -2   6   21.84    1.00
  -5  -2   6   21.42    0.98
  -5  -2   6   20.23    0.99
   5  -2  -6   20.20    0.93
   5   2  -6   21.55    0.98
   5   2  -6   20.80    0.99
   5   2  -6   21.99    1.01
   5   2  -6   21.67    1.01
  -4  -2   6   14.39    0.82
   4  -2  -6   14.85    0.78
  -4  -2   6   15.53    0.81
  -4  -2   6   16.15    0.82
   4   2  -6   15.11    0.80
   4   2  -6   14.88    0.80
   4   2  -6   14.24    0.79
   4   2  -6   13.30    0.79
  -3  -2   6  178.48    4.15
   3  -2  -6  182.97    3.90
   3  -2  -6  179.35    3.90
  -3  -2   6  184.84    4.17
  -3  -2   6  175.82    4.09
  -3  -2   6  176.61    4.14
   3   2  -6  183.50    4.14
   3   2  -6  178.55    4.15
   3   2  -6  181.85    4.18
   3   2  -6  176.16    4.16
  -3   2   6  182.33    3.88
  -2  -2   6   28.03    1.07
   2  -2  -6   29.61    0.91
  -2  -2   6   31.16    1.05
   2  -2  -6   29.44    0.85
  -2  -2   6   28.53    1.03
  -2  -2   6   30.13    1.05
   2  -2  -6   31.33    0.91
   2   2  -6   31.37    1.14
  -2   2   6   29.63    0.89
   2   2  -6   29.46    1.04
   2   2  -6   30.31    0.98
   2   2  -6   28.24    1.02
  -1  -2   6  141.43    3.15
   1  -2  -6  144.13    3.21
   1  -2  -6  144.78    3.10
  -1  -2   6  136.82    3.79
  -1  -2   6  146.77    3.33
  -1  -2   6  140.60    3.29
   1  -2  -6  132.15    3.36
   1   2  -6  142.52    3.34
   1   2  -6  147.12    3.22
   1   2  -6  142.08    3.36
   1   2  -6  144.32    3.22
  -1   2   6  142.73    3.24
   1   2  -6  143.78    3.35
   0  -2  -6  567.70   11.68
   0  -2   6  545.84   11.67
   0  -2   6  552.61   11.47
   0  -2   6  566.10   11.74
   0  -2   6  553.89   11.68
   0  -2  -6  554.82   11.67
   0   2  -6  547.53   11.46
   0   2  -6  562.36   11.68
   0   2  -6  555.39   11.71
   0   2   6  558.04   11.64
   0   2  -6  556.49   11.54
  -1  -2  -6  161.09    3.57
   1  -2   6  162.75    3.68
   1  -2   6  165.90    3.70
  -1  -2  -6  159.61    3.71
  -1  -2  -6  166.17    3.74
  -1  -2  -6  160.00    3.73
   1  -2   6  164.14    3.78
   1  -2   6  160.10    3.58
   1   2   6  167.75    3.61
  -1   2  -6  159.61    3.77
   1   2   6  157.95    4.05
  -1   2  -6  166.70    3.72
  -1   2  -6  164.78    3.61
   2  -2   6    6.85    0.47
  -2  -2  -6    7.44    0.54
   2  -2   6    6.92    0.58
  -2  -2  -6    7.34    0.57
   2  -2   6    7.69    0.52
  -2  -2  -6    8.34    0.57
   2  -2   6    7.16    0.50
  -2  -2  -6    7.40    0.57
  -2   2  -6    7.87    0.48
   2   2   6    7.55    0.60
  -2   2  -6    7.42    0.57
   2   2   6    7.88    0.52
  -2   2  -6    7.40    0.50
  -3  -2  -6   22.88    0.95
  -3  -2  -6   24.29    0.99
   3  -2   6   24.39    1.01
   3  -2   6   23.18    0.86
   3  -2   6   22.61    0.83
  -3  -2  -6   24.37    0.89
   3  -2   6   22.56    0.84
  -3  -2  -6   22.44    1.14
   3   2   6   23.49    0.99
   3   2   6   24.83    0.91
  -3   2  -6   22.18    0.87
  -3   2  -6   23.29    0.86
   4  -2   6   11.92    0.63
  -4  -2  -6   13.14    0.93
  -4  -2  -6   12.88    0.77
  -4  -2  -6   11.65    0.71
  -4  -2  -6   13.13    0.80
   4  -2   6   11.84    0.80
   4  -2   6   13.39    0.68
   4  -2   6   12.38    0.65
   4   2   6   11.24    0.78
  -4   2  -6   11.52    0.67
   4   2   6   12.15    0.73
  -4   2  -6   11.48    0.61
   5  -2   6   41.64    1.35
  -5  -2  -6   42.16    2.13
  -5  -2  -6   43.48    1.60
   5  -2   6   42.90    1.27
  -5  -2  -6   42.56    1.48
  -5  -2  -6   44.08    1.52
  -5   2  -6   43.92    1.27
   5   2   6   43.21    1.53
   5   2   6   43.78    1.47
  -5   2  -6   44.56    1.41
   6  -2   6   17.10    1.03
   6  -2   6   16.96    0.75
  -6  -2  -6   16.57    0.98
  -6  -2  -6   17.26    0.96
   6   2   6   16.89    0.96
   6   2   6   18.61    1.03
  -6   2  -6   17.10    0.92
  -7  -2  -6    5.12    0.64
   7  -2   6    4.06    0.61
   7  -2   6    5.21    0.58
   7   2   6    4.01    0.59
   7   2   6    5.89    0.68
   7  -3  -6   14.28    0.88
  -7  -3   6   16.93    1.06
   7  -3  -6   16.68    0.81
   7   3  -6   14.96    0.99
   7   3  -6   16.05    1.09
   7   3  -6   15.84    1.06
  -6  -3   6   19.46    1.11
   6  -3  -6   18.20    0.93
   6  -3  -6   21.49    0.87
   6   3  -6   21.36    1.15
   6   3  -6   23.46    1.11
   6   3  -6   22.38    1.17
   6   3  -6   22.45    1.18
  -5  -3   6    8.16    0.77
  -5  -3   6    9.68    0.81
   5  -3  -6    8.60    0.68
  -5  -3   6    8.71    0.81
   5  -3  -6   10.38    0.58
   5   3  -6   10.61    1.06
   5   3  -6    8.66    0.81
   5   3  -6   10.28    0.81
   5   3  -6    9.81    0.79
  -4  -3   6   35.21    1.36
  -4  -3   6   37.42    1.40
  -4  -3   6   36.08    1.35
   4   3  -6   34.18    1.56
   4   3  -6   34.98    1.34
   4   3  -6   37.03    1.34
   4   3  -6   35.72    1.39
  -3  -3   6   40.39    1.45
  -3  -3   6   41.23    1.44
   3  -3  -6   40.50    1.17
  -3  -3   6   39.66    1.45
   3  -3  -6   41.39    1.15
  -3  -3   6   41.65    1.38
   3   3  -6   38.51    1.41
  -3   3   6   43.16    1.12
   3   3  -6   39.90    1.45
   3   3  -6   41.02    1.36
   3   3  -6   39.36    1.42
  -2  -3   6   36.51    1.31
  -2  -3   6   36.18    1.33
  -2  -3   6   37.85    1.21
   2  -3  -6   37.17    1.14
   2  -3  -6   36.99    1.13
  -2  -3   6   35.59    1.51
   2   3  -6   35.21    1.27
   2   3  -6   34.96    1.18
   2   3  -6   34.53    1.27
  -2   3   6   38.77    1.11
   2   3  -6   35.26    1.29
  -1  -3   6  167.02    3.78
   1  -3  -6  164.54    4.28
  -1  -3   6  173.40    4.01
  -1  -3   6  162.01    3.92
   1  -3  -6  170.30    3.84
  -1  -3   6  165.66    3.94
   1   3  -6  171.40    3.99
  -1   3   6  167.32    3.83
   1   3  -6  166.94    3.78
   1   3  -6  167.74    3.95
   1   3  -6  171.25    3.75
   1   3  -6  165.32    4.01
   0  -3  -6   78.92    2.09
   0  -3   6   77.69    2.09
   0  -3   6   76.48    2.17
   0  -3   6   79.57    2.11
   0  -3  -6   76.31    2.09
   0  -3   6   78.61    1.86
   0  -3  -6   78.22    2.08
   0   3   6   79.35    2.09
   0   3   6   80.21    1.91
   0   3  -6   79.32    2.18
   0   3  -6   82.68    1.92
   0   3  -6   80.49    2.14
   0   3  -6   75.95    1.91
   0   3   6   79.02    1.86
  -1  -3  -6   28.94    1.09
  -1  -3  -6   27.82    1.08
  -1  -3  -6   27.99    0.87
  -1  -3  -6   29.20    1.11
   1  -3   6   28.18    1.05
   1  -3   6   27.32    1.11
   1  -3   6   27.21    1.02
   1   3   6   25.31    1.01
  -1   3  -6   28.21    1.13
  -1   3  -6   29.00    1.05
   1   3   6   27.87    1.08
   1   3   6   27.43    0.93
  -1   3  -6   28.44    0.88
  -2  -3  -6   35.83    1.30
  -2  -3  -6   35.65    1.09
   2  -3   6   35.76    1.18
  -2  -3  -6   36.11    1.30
   2  -3   6   36.70    1.33
   2  -3   6   32.35    1.29
  -2   3  -6   35.08    1.19
  -2   3  -6   34.24    1.30
   2   3   6   35.56    1.10
  -2   3  -6   36.31    1.06
   2   3   6   34.37    1.29
   2   3   6   35.93    1.18
  -3  -3  -6   60.52    1.90
  -3  -3  -6   61.94    1.93
   3  -3   6   61.46    1.71
   3  -3   6   62.06    1.61
  -3  -3  -6   60.88    1.70
   3  -3   6   64.36    1.73
   3  -3   6   63.65    1.94
  -3  -3  -6   60.52    1.88
   3   3   6   62.69    1.73
  -3   3  -6   62.11    1.94
   3   3   6   61.57    1.81
  -3   3  -6   62.33    1.71
  -3   3  -6   62.72    1.64
   3   3   6   62.68    1.93
  -4  -3  -6   54.42    1.78
  -4  -3  -6   55.04    1.61
   4  -3   6   53.06    1.52
  -4  -3  -6   52.18    1.73
   4  -3   6   52.92    1.48
  -4  -3  -6   53.51    1.78
   4  -3   6   48.09    1.98
   4  -3   6   50.99    1.49
  -4   3  -6   53.50    1.52
   4   3   6   54.06    1.80
   4   3   6   55.23    1.63
  -4   3  -6   53.11    1.49
   4   3   6   51.00    1.70
   5  -3   6   33.25    1.09
   5  -3   6   33.64    1.14
   5  -3   6   32.96    1.08
  -5  -3  -6   34.24    1.40
  -5  -3  -6   33.58    1.41
   5  -3   6   31.03    1.39
   5   3   6   32.51    1.27
   5   3   6   32.88    1.41
  -5   3  -6   33.55    1.17
   5   3   6   36.12    1.79
   6  -3   6   -0.18    0.32
   6  -3   6    0.40    0.43
  -6  -3  -6    0.61    0.44
   6   3   6    0.87    0.43
   6   3   6    0.65    0.47
  -6   3  -6    0.90    0.39
  -6  -4   6    3.22    0.64
   6  -4  -6    3.79    0.52
   6   4  -6    5.03    1.13
   6   4  -6    4.03    0.63
   6   4  -6    3.03    0.54
   6   4  -6    4.34    0.69
  -5  -4   6   15.13    1.07
   5   4  -6   16.37    1.09
   5   4  -6   17.94    0.94
   5   4  -6   13.92    1.00
   5   4  -6   16.71    1.04
  -4  -4   6    0.37    0.48
  -4  -4   6    0.24    0.44
   4   4  -6    0.54    0.41
   4   4  -6    0.12    0.41
   4   4  -6    0.24    0.37
   3  -4  -6   16.81    0.74
  -3  -4   6   17.70    1.20
  -3  -4   6   17.75    1.04
   3  -4  -6   17.05    0.77
  -3  -4   6   14.99    1.02
  -3  -4   6   17.07    1.01
   3   4  -6   16.98    0.94
  -3   4   6   19.24    0.73
   3   4  -6   16.96    1.03
   3   4  -6   16.33    0.99
  -2  -4   6    1.06    0.47
  -2  -4   6    0.73    0.41
   2  -4  -6    1.01    0.35
   2  -4  -6    1.20    0.34
  -2  -4   6    0.85    0.43
  -2  -4   6    1.38    0.40
   2   4  -6    1.38    0.40
   2   4  -6    1.14    0.44
   2   4  -6    1.01    0.45
  -2   4   6    1.16    0.35
   2   4  -6    1.24    0.43
   2   4  -6    1.28    0.34
   1  -4  -6    3.78    0.52
  -1  -4   6    3.57    0.54
  -1  -4   6    3.61    0.45
   1  -4  -6    3.72    0.76
   1  -4  -6    3.35    0.47
  -1  -4   6    3.40    0.69
  -1  -4   6    3.15    0.54
   1   4  -6    4.16    0.61
  -1   4   6    4.14    0.51
   1   4  -6    3.06    0.53
   1   4  -6    4.58    0.65
   1   4  -6    3.48    0.45
   0  -4  -6   50.11    1.62
   0  -4   6   50.29    1.63
   0  -4  -6   50.83    2.14
   0  -4   6   47.88    1.63
   0  -4  -6   50.81    1.65
   0   4   6   51.51    1.60
   0   4  -6   49.35    1.63
   0   4  -6   52.61    1.67
   0   4  -6   49.68    1.40
   0   4  -6   47.91    1.69
   1  -4   6   40.94    1.52
  -1  -4  -6   41.92    1.49
   1  -4   6   39.87    1.40
   1  -4   6   40.41    1.72
  -1  -4  -6   41.76    1.49
  -1  -4  -6   43.84    1.52
  -1   4  -6   42.57    1.45
   1   4   6   41.89    1.48
  -1   4  -6   40.05    1.53
   1   4   6   43.41    1.34
  -2  -4  -6    0.85    0.43
   2  -4   6    2.91    0.74
   2  -4   6    2.10    0.51
  -2  -4  -6    1.88    0.49
   2  -4   6    3.02    0.46
  -2  -4  -6    2.76    0.54
  -2   4  -6    1.21    0.43
   2   4   6    1.90    0.41
   2   4   6    1.66    0.48
   2   4   6    1.77    0.33
  -3  -4  -6   28.57    1.27
  -3  -4  -6   25.11    1.24
   3  -4   6   26.49    1.06
   3  -4   6   27.20    1.04
   3  -4   6   23.54    1.21
   3   4   6   26.21    1.00
  -3   4  -6   26.95    1.04
   3   4   6   24.83    1.31
   3   4   6   28.79    1.27
  -4  -4  -6    9.72    0.86
  -4  -4  -6   10.42    1.33
   4  -4   6    9.09    0.65
   4  -4   6    9.21    0.63
   4  -4   6    8.96    0.84
  -4   4  -6   10.20    0.63
   4   4   6   11.28    0.92
   4   4   6    9.06    0.72
   5  -4   6    5.98    0.53
   5  -4   6    4.63    0.47
   5  -4   6    5.54    0.50
   5  -4   6    4.01    0.62
  -5  -4  -6    4.26    0.74
   5   4   6    5.81    0.69
   5   4   6    6.05    0.63
  -4  -5   6    5.77    0.74
   4   5  -6    4.90    0.65
   4   5  -6    4.65    0.52
   4   5  -6    5.33    0.74
  -3  -5   6    1.22    0.54
   3  -5  -6    1.79    0.41
  -3  -5   6    0.85    0.55
   3  -5  -6    1.73    0.37
   3   5  -6    1.60    0.50
   3   5  -6    0.91    0.50
   3   5  -6    1.67    0.39
   3   5  -6    2.00    0.39
   2  -5  -6   -0.37    0.29
   2  -5  -6   -0.04    0.34
  -2  -5   6    0.12    0.44
  -2  -5   6    0.59    0.45
  -2  -5   6    0.12    0.47
  -2  -5   6    0.55    0.38
   2   5  -6    0.65    0.39
   2   5  -6    0.90    0.47
  -1  -5   6    5.54    0.67
  -1  -5   6    4.98    0.53
  -1  -5   6    4.05    0.66
  -1  -5   6    3.93    0.61
   1  -5  -6    5.27    0.61
   1  -5  -6    4.10    0.57
   1   5  -6    4.73    0.66
  -1   5   6    4.65    0.47
   0  -5   6    0.89    0.53
   0  -5  -6   -0.41    0.33
   0  -5   6    1.26    0.36
   0  -5  -6    0.61    0.41
   0  -5   6    0.16    0.40
   0  -5   6    0.91    0.43
   0   5  -6    0.80    0.43
   0   5   6    1.46    0.35
   1  -5   6    6.00    0.65
  -1  -5  -6    5.51    0.68
   1  -5   6    7.00    0.84
   1  -5   6    6.27    0.66
  -1  -5  -6    5.27    0.67
  -1   5  -6    5.37    0.61
   1   5   6    6.11    0.60
   2  -5   6    9.29    0.77
  -2  -5  -6   10.41    0.89
  -2  -5  -6    9.68    0.89
   2  -5   6    7.59    0.84
   2   5   6    8.78    0.70
  -3  -5  -6    8.29    0.78
   3  -5   6    4.43    0.53
   3  -5   6    4.62    0.68
  -3  -5  -6    4.86    0.72
  -3   5  -6    5.11    0.51
   8   0  -7    0.49    0.39
   8   0  -7    0.91    0.46
   8   0  -7    0.77    0.34
   8   0  -7    0.60    0.40
  -7   0   7    8.50    0.54
   7   0  -7    6.71    0.59
   7   0  -7    8.93    0.69
   7   0  -7    9.15    0.78
   6   0  -7   20.88    1.04
  -6   0   7   22.32    0.84
  -6   0   7   22.45    0.96
   6   0  -7   22.79    0.91
   6   0  -7   22.32    0.93
   5   0  -7   10.50    0.73
  -5   0   7   10.91    0.61
   5   0  -7   10.36    0.67
  -5   0   7   11.08    0.60
   5   0  -7   11.11    0.64
   4   0  -7   36.81    1.05
   4   0  -7   38.74    1.21
  -4   0   7   32.76    1.10
   4   0  -7   36.54    1.10
  -4   0   7   34.90    1.06
  -3   0   7    1.00    0.25
   3   0  -7    0.99    0.21
   3   0  -7    0.70    0.25
  -3   0   7    0.90    0.26
   3   0  -7    1.19    0.31
  -2   0   7   69.20    1.80
   2   0  -7   73.47    1.69
  -2   0   7   77.96    1.70
  -2   0   7   70.12    1.80
   2   0  -7   71.66    1.83
   2   0  -7   73.29    1.82
   1   0  -7   13.84    0.58
  -1   0   7   13.04    0.60
   1   0  -7   12.91    0.48
  -1   0   7   13.82    0.51
   1   0  -7   12.48    0.60
   0   0  -7   43.12    1.13
   0   0   7   44.00    1.15
   0   0  -7   45.71    1.25
   0   0  -7   43.48    1.20
   0   0   7   43.16    1.23
  -1   0  -7   25.02    0.86
  -1   0  -7   24.18    0.81
   1   0   7   23.13    0.84
   1   0   7   23.81    0.80
   1   0   7   24.41    0.82
  -2   0  -7    0.33    0.22
  -2   0  -7    0.73    0.26
   2   0   7    0.58    0.24
   2   0   7    0.70    0.26
   2   0   7    0.58    0.25
  -2   0  -7    0.36    0.19
   3   0   7    1.30    0.29
   3   0   7    1.36    0.32
   3   0   7    1.40    0.34
  -3   0  -7    1.69    0.32
  -3   0  -7    1.16    0.24
  -3   0  -7    1.15    0.31
  -4   0  -7   31.20    1.10
  -4   0  -7   31.49    0.96
   4   0   7   30.60    1.09
   4   0   7   31.39    1.17
  -4   0  -7   30.64    1.09
   4   0   7   31.51    1.11
  -4   0  -7   31.48    1.09
  -5   0  -7   15.89    0.83
  -5   0  -7   15.66    0.87
  -5   0  -7   18.12    0.94
   5   0   7   17.77    0.97
   5   0   7   15.89    0.84
   5   0   7   16.24    0.88
  -5   0  -7   15.76    0.75
  -6   0  -7    6.35    0.77
   6   0   7    6.06    0.62
   6   0   7    6.63    0.73
   6   0   7    6.78    0.66
  -6   0  -7    6.30    0.55
  -7   0  -7    6.67    0.56
   7   0   7    6.05    0.60
   7   0   7    5.64    0.66
   7   0   7    6.13    0.78
  -7   0  -7    6.33    0.60
  -8  -1   7    0.58    0.32
   8  -1  -7    0.41    0.41
   8  -1  -7    1.80    0.45
   8   1  -7    0.65    0.44
   8   1  -7    0.49    0.41
   8   1  -7    0.36    0.38
  -7  -1   7    0.67    0.34
   7  -1  -7    1.06    0.41
   7  -1  -7    1.32    0.36
   7   1  -7    1.73    0.44
   7   1  -7    1.06    0.34
   7   1  -7    1.76    0.44
   7   1  -7    1.44    0.47
  -6  -1   7   28.04    1.20
   6  -1  -7   26.93    1.10
  -6  -1   7   27.99    1.06
   6  -1  -7   27.00    1.15
   6   1  -7   27.52    1.12
   6   1  -7   26.76    1.18
   6   1  -7   26.08    1.33
   6   1  -7   29.38    1.13
   5  -1  -7   44.51    1.44
   5  -1  -7   43.02    1.19
  -5  -1   7   43.18    1.46
  -5  -1   7   41.60    1.35
   5  -1  -7   43.19    1.17
  -5  -1   7   44.32    1.37
   5   1  -7   44.60    1.48
   5   1  -7   45.00    1.41
   5   1  -7   43.36    1.37
   5   1  -7   43.67    1.40
  -4  -1   7   17.67    0.79
   4  -1  -7   17.04    0.66
  -4  -1   7   16.92    0.78
  -4  -1   7   17.48    0.83
   4  -1  -7   17.99    0.82
  -4   1   7   17.19    0.64
  -4   1   7   18.44    0.65
   4   1  -7   17.18    0.78
   4   1  -7   17.24    0.78
   4   1  -7   18.22    0.82
   4   1  -7   18.49    0.85
   3  -1  -7   65.92    1.61
  -3  -1   7   62.09    1.71
   3  -1  -7   65.13    1.74
  -3  -1   7   65.49    1.68
  -3  -1   7   62.12    1.70
  -3  -1   7   61.23    1.70
  -3   1   7   64.95    1.60
   3   1  -7   62.89    1.67
  -3   1   7   65.35    1.60
   3   1  -7   65.16    1.74
   3   1  -7   63.00    1.73
  -2  -1   7   75.63    1.85
  -2  -1   7   72.46    1.88
   2  -1  -7   73.68    1.80
  -2  -1   7   72.08    1.87
   2  -1  -7   72.73    1.79
  -2   1   7   74.26    1.80
   2   1  -7   72.92    1.90
   2   1  -7   72.17    1.83
   2   1  -7   74.61    1.86
   1  -1  -7  230.23    5.01
  -1  -1   7  235.29    5.02
  -1  -1   7  226.94    5.05
  -1  -1   7  230.50    5.05
   1  -1  -7  229.69    4.96
   1   1  -7  225.74    4.95
   1   1  -7  231.57    5.03
   1   1  -7  228.69    4.98
   1   1  -7  230.82    4.93
  -1   1   7  227.46    4.97
   0  -1   7  149.95    3.43
   0  -1   7  150.32    3.42
   0  -1  -7  150.93    3.55
   0  -1  -7  148.24    3.33
   0  -1   7  151.87    3.45
   0   1   7  146.32    3.37
   0   1  -7  149.95    3.40
   0   1   7  151.65    3.45
   0   1  -7  148.30    3.24
   0   1   7  147.22    3.19
   0   1  -7  148.43    3.37
   0   1  -7  149.78    3.33
  -1  -1  -7  214.82    4.66
  -1  -1  -7  206.33    4.57
   1  -1   7  212.42    4.58
   1  -1   7  206.37    4.63
   1  -1   7  210.74    4.66
  -1   1  -7  210.81    4.64
   1   1   7  214.77    4.64
  -1   1  -7  212.14    4.71
  -1   1  -7  214.66    4.48
  -1   1  -7  215.22    4.71
   1   1   7  209.68    4.71
   2  -1   7    0.34    0.25
   2  -1   7    0.85    0.33
  -2  -1  -7    0.30    0.24
   2  -1   7    0.43    0.25
  -2  -1  -7    0.42    0.27
  -2  -1  -7    0.52    0.27
  -2  -1  -7    0.60    0.25
   2   1   7    0.40    0.26
   2   1   7    0.64    0.28
  -2   1  -7    0.80    0.28
  -2   1  -7    0.54    0.24
   3  -1   7   56.30    1.53
   3  -1   7   54.66    1.52
  -3  -1  -7   54.66    1.60
   3  -1   7   55.24    1.63
  -3  -1  -7   53.12    1.53
  -3  -1  -7   56.28    1.60
  -3  -1  -7   54.22    1.52
   3   1   7   56.47    1.55
   3   1   7   52.53    1.57
  -3   1  -7   55.55    1.52
  -3   1  -7   53.41    1.51
   4  -1   7   18.33    1.09
  -4  -1  -7   16.64    0.81
  -4  -1  -7   18.17    0.86
   4  -1   7   17.75    0.91
   4  -1   7   17.24    0.81
  -4  -1  -7   17.87    0.85
  -4  -1  -7   17.82    0.79
   4   1   7   17.07    0.85
   4   1   7   17.57    0.84
  -4   1  -7   17.77    0.81
  -5  -1  -7   61.01    1.82
   5  -1   7   59.93    1.70
   5  -1   7   60.42    1.93
  -5  -1  -7   59.65    1.90
  -5  -1  -7   58.97    2.45
  -5  -1  -7   61.17    1.75
   5  -1   7   62.12    1.79
   5   1   7   61.10    1.84
  -5   1  -7   58.74    1.78
  -5   1  -7   58.63    1.74
   5   1   7   60.80    1.82
  -5   1  -7   63.65    1.85
   6  -1   7    1.49    0.50
   6  -1   7    2.43    0.41
  -6  -1  -7    1.65    0.41
   6  -1   7    2.24    0.45
  -6  -1  -7    3.04    0.49
  -6   1  -7    1.80    0.45
   6   1   7    2.74    0.49
  -6   1  -7    2.38    0.40
   6   1   7    1.91    0.48
   7  -1   7    3.16    0.44
  -7  -1  -7    3.01    0.46
   7  -1   7    3.06    0.53
   7  -1   7    2.87    0.62
  -7  -1  -7    1.93    0.43
  -7   1  -7    2.22    0.40
   7   1   7    2.41    0.50
   7   1   7    2.12    0.51
  -8  -2   7   10.05    0.67
   8  -2  -7    6.61    0.67
   8  -2  -7    5.70    0.66
   8  -2  -7    7.94    0.54
   8   2  -7    9.55    0.91
   8   2  -7    9.34    0.76
   8   2  -7    8.12    0.82
   8   2  -7    9.31    0.83
   7  -2  -7    8.03    0.75
  -7  -2   7    9.41    0.75
   7  -2  -7    8.51    0.71
   7   2  -7    7.16    0.72
   7   2  -7    5.89    0.70
   7   2  -7    8.08    0.72
   7   2  -7    6.98    0.73
   6  -2  -7    9.89    0.89
  -6  -2   7   11.09    0.81
   6   2  -7   10.72    0.83
   6   2  -7   11.68    0.79
   6   2  -7   11.80    0.84
   6   2  -7   10.35    0.82
  -5  -2   7    2.43    0.56
  -5  -2   7    2.18    0.44
  -5  -2   7    1.72    0.61
   5  -2  -7    1.73    0.40
   5   2  -7    2.26    0.47
   5   2  -7    1.79    0.41
   5   2  -7    2.41    0.48
   5   2  -7    1.83    0.43
  -4  -2   7   86.59    2.34
  -4  -2   7   86.68    2.33
  -4  -2   7   87.53    2.33
   4   2  -7   89.82    2.40
   4   2  -7   87.37    2.35
   4   2  -7   88.93    2.39
   4   2  -7   89.64    2.38
   3  -2  -7   63.80    1.59
   3  -2  -7   61.15    1.58
  -3  -2   7   62.01    1.79
  -3  -2   7   61.37    1.73
  -3  -2   7   62.44    1.80
  -3  -2   7   62.77    1.80
   3   2  -7   62.75    1.81
   3   2  -7   60.98    1.77
   3   2  -7   64.22    1.76
  -3   2   7   61.06    1.54
   3   2  -7   62.39    1.78
  -2  -2   7   11.55    0.68
  -2  -2   7   11.92    0.61
   2  -2  -7   11.90    0.53
   2  -2  -7   10.80    0.57
  -2  -2   7   11.78    1.02
  -2  -2   7   11.62    0.71
  -2   2   7   11.86    0.57
   2   2  -7   12.10    0.67
   2   2  -7   10.54    0.68
   2   2  -7   11.88    0.68
   2   2  -7   12.59    0.63
  -1  -2   7   24.15    0.96
  -1  -2   7   23.90    0.93
   1  -2  -7   25.11    0.78
   1  -2  -7   23.96    0.87
  -1  -2   7   23.56    0.81
   1  -2  -7   25.07    0.88
  -1  -2   7   25.94    0.98
   1   2  -7   20.68    1.17
   1   2  -7   24.99    0.95
   1   2  -7   23.91    0.81
  -1   2   7   23.05    0.84
   1   2  -7   24.23    0.92
   0  -2  -7  494.54   10.39
   0  -2   7  477.78   10.38
   0  -2   7  490.98   10.40
   0  -2  -7  499.71   10.39
   0  -2   7  493.64   10.44
   0   2  -7  487.20   10.22
   0   2  -7  492.39   10.12
   0   2  -7  486.20   10.37
   0   2   7  477.84   10.30
   0   2  -7  499.46   10.36
   0   2   7  487.75   10.31
   1  -2   7   46.24    1.36
   1  -2   7   44.67    1.41
   1  -2   7   45.99    1.26
   1  -2   7   43.60    1.34
  -1  -2  -7   47.46    1.39
  -1  -2  -7   43.51    1.34
  -1  -2  -7   44.86    1.38
  -1  -2  -7   44.35    1.24
  -1   2  -7   44.33    1.28
   1   2   7   45.65    1.26
   1   2   7   44.84    1.37
  -1   2  -7   46.66    1.36
  -1   2  -7   44.51    1.40
  -2  -2  -7   35.75    1.23
  -2  -2  -7   35.40    1.22
   2  -2   7   36.38    1.25
  -2  -2  -7   34.33    1.18
   2  -2   7   34.40    1.14
   2  -2   7   36.13    1.09
  -2  -2  -7   35.46    1.10
   2  -2   7   36.83    1.16
   2   2   7   33.32    1.19
  -2   2  -7   34.90    1.13
   2   2   7   34.53    1.10
  -2   2  -7   37.90    1.26
  -2   2  -7   33.92    1.07
  -3  -2  -7  118.93    2.90
   3  -2   7  121.53    3.08
   3  -2   7  123.92    2.92
  -3  -2  -7  119.74    3.04
   3  -2   7  118.03    3.05
   3  -2   7  122.16    2.86
  -3  -2  -7  121.15    2.99
  -3  -2  -7  122.87    3.05
  -3   2  -7  117.40    2.86
   3   2   7  121.80    3.45
   3   2   7  123.53    2.92
   4  -2   7   74.59    2.20
  -4  -2  -7   76.62    2.07
  -4  -2  -7   73.75    2.16
  -4  -2  -7   74.82    2.10
  -4  -2  -7   76.44    2.18
   4  -2   7   77.23    2.01
   4  -2   7   73.21    1.97
  -4   2  -7   74.68    2.01
   4   2   7   77.78    2.80
  -4   2  -7   75.65    1.97
   4   2   7   75.70    2.07
  -5  -2  -7    2.76    0.47
   5  -2   7    2.89    0.42
   5  -2   7    2.86    0.44
  -5  -2  -7    4.48    0.72
  -5  -2  -7    2.35    0.48
   5  -2   7    2.41    0.54
  -5   2  -7    2.34    0.43
  -5   2  -7    2.72    0.40
   5   2   7    2.16    0.47
   5   2   7    2.91    0.58
   6  -2   7   20.96    0.98
  -6  -2  -7   22.40    1.12
  -6  -2  -7   22.23    1.13
   6  -2   7   21.72    1.18
   6  -2   7   21.29    0.89
   6   2   7   22.77    1.11
  -6   2  -7   20.38    1.01
  -6   2  -7   22.05    0.86
   6   2   7   22.22    1.16
  -7  -2  -7   15.62    0.99
   7  -2   7   16.27    0.91
   7  -2   7   13.26    1.01
   7  -2   7   15.16    0.89
   7   2   7   13.42    0.95
   7   2   7   15.05    0.99
  -7  -3   7    2.35    0.94
   7  -3  -7    5.08    0.81
   7  -3  -7    4.68    0.60
   7   3  -7    4.86    0.66
   7   3  -7    5.30    0.67
   7   3  -7    3.74    0.82
   7   3  -7    4.30    0.67
   6  -3  -7   13.27    0.88
  -6  -3   7   13.17    0.99
   6  -3  -7   15.35    0.77
   6   3  -7   11.76    0.97
   6   3  -7   15.55    0.98
   6   3  -7   13.25    0.98
  -5  -3   7    9.68    0.80
  -5  -3   7    7.37    0.74
   5   3  -7    8.77    0.83
   5   3  -7    8.25    0.77
   5   3  -7    8.52    0.78
  -4  -3   7    2.42    0.51
  -4  -3   7    2.12    0.49
   4   3  -7    3.12    0.54
   4   3  -7    2.48    0.51
   4   3  -7    2.92    0.52
   4   3  -7    2.20    0.47
  -3  -3   7   12.00    0.84
  -3  -3   7   12.42    0.78
   3  -3  -7   12.29    0.63
  -3  -3   7   13.33    0.87
   3  -3  -7   12.94    0.63
  -3  -3   7   12.52    0.84
   3   3  -7   13.09    0.84
  -3   3   7   13.34    0.60
   3   3  -7   13.01    0.86
   3   3  -7   11.80    0.77
   3   3  -7   11.40    0.84
  -2  -3   7    1.79    0.37
   2  -3  -7    1.79    0.34
   2  -3  -7    2.31    0.36
  -2  -3   7    1.58    0.45
  -2  -3   7    2.20    0.49
  -2  -3   7    2.14    0.44
   2   3  -7    1.87    0.43
   2   3  -7    2.75    0.49
   2   3  -7    1.97    0.39
   2   3  -7    1.97    0.37
  -2   3   7    2.84    0.38
   2   3  -7    1.49    0.44
   1  -3  -7   72.44    1.72
  -1  -3   7   71.36    2.04
   1  -3  -7   70.58    1.93
  -1  -3   7   70.29    2.08
  -1  -3   7   73.69    2.05
   1  -3  -7   72.38    1.93
   1   3  -7   71.46    2.08
  -1   3   7   73.58    1.93
   1   3  -7   71.86    2.05
   1   3  -7   73.03    2.07
   1   3  -7   72.69    1.87
   1   3  -7   73.22    1.85
   0  -3  -7  166.82    3.93
   0  -3   7  169.49    4.04
   0  -3  -7  164.34    3.94
   0  -3  -7  169.54    3.93
   0  -3   7  164.54    3.66
   0  -3   7  163.82    3.93
   0  -3  -7  166.33    3.67
   0  -3   7  173.06    3.97
   0   3   7  163.92    3.90
   0   3  -7  170.11    3.69
   0   3  -7  165.67    4.01
   0   3  -7  161.73    3.88
   0   3   7  171.45    3.67
   0   3  -7  169.91    3.98
   0   3   7  169.11    3.69
  -1  -3  -7   21.19    0.96
   1  -3   7   21.15    0.99
  -1  -3  -7   19.97    0.87
  -1  -3  -7   21.17    0.98
  -1  -3  -7   21.57    0.97
   1  -3   7   20.55    0.91
   1  -3   7   20.64    0.93
   1   3   7   20.50    0.79
  -1   3  -7   18.93    1.15
  -1   3  -7   22.60    1.01
   1   3   7   20.69    0.78
  -1   3  -7   20.80    0.93
   1   3   7   20.59    0.95
   2  -3   7   30.60    1.25
  -2  -3  -7   33.12    1.25
   2  -3   7   30.17    1.11
  -2  -3  -7   30.65    1.02
  -2  -3  -7   31.39    1.22
   2  -3   7   32.78    1.16
  -2  -3  -7   28.88    1.80
  -2   3  -7   31.14    1.02
   2   3   7   31.17    1.10
   2   3   7   33.37    1.08
  -2   3  -7   31.56    1.26
   2   3   7   31.82    1.24
  -2   3  -7   31.43    1.12
  -3  -3  -7    8.67    0.74
   3  -3   7    8.72    0.73
  -3  -3  -7    8.69    0.78
   3  -3   7    8.31    0.77
   3  -3   7    9.26    0.58
  -3  -3  -7    8.79    0.62
   3  -3   7    8.66    0.63
  -3  -3  -7    8.78    0.78
   3   3   7    9.52    0.69
   3   3   7    8.88    0.66
  -3   3  -7    8.66    0.60
   3   3   7    9.49    0.81
  -3   3  -7    7.85    0.76
  -4  -3  -7   14.94    0.95
  -4  -3  -7   15.68    0.95
  -4  -3  -7   15.32    0.82
   4  -3   7   14.96    0.96
   4  -3   7   14.01    0.73
   4  -3   7   14.58    0.76
   4  -3   7   13.79    0.73
  -4  -3  -7   14.91    0.92
   4   3   7   14.80    0.98
  -4   3  -7   15.94    0.77
  -4   3  -7   14.51    0.74
   4   3   7   15.31    0.85
  -5  -3  -7   11.68    0.91
  -5  -3  -7   11.25    0.93
   5  -3   7   11.07    0.93
   5  -3   7   11.32    0.67
   5  -3   7   10.42    0.68
   5  -3   7   10.78    0.71
  -5   3  -7   11.97    0.64
   5   3   7    9.90    0.80
  -5   3  -7   11.90    0.74
   5   3   7   11.35    0.93
   6  -3   7   14.97    0.78
  -6  -3  -7   14.21    1.02
   6  -3   7   15.28    0.74
   6  -3   7   13.60    1.02
   6  -3   7   14.17    0.79
   6   3   7   15.69    1.01
  -6   3  -7   16.87    0.86
   6   3   7   14.91    0.96
  -5  -4   7    5.63    0.71
   5   4  -7    5.62    0.70
   5   4  -7    4.09    0.67
   5   4  -7    4.43    0.71
  -4  -4   7   19.43    1.11
  -4  -4   7   19.43    1.15
   4   4  -7   20.43    1.19
   4   4  -7   20.62    1.18
   4   4  -7   17.09    1.04
  -3  -4   7   10.91    0.89
  -3  -4   7   10.22    0.91
  -3  -4   7   10.81    0.91
   3  -4  -7    9.57    0.65
   3  -4  -7   11.19    0.64
  -3  -4   7   11.53    0.82
   3   4  -7   10.28    0.90
   3   4  -7   10.73    1.05
   3   4  -7   12.10    0.85
  -2  -4   7    1.13    0.45
   2  -4  -7    1.05    0.35
  -2  -4   7    1.75    0.49
  -2  -4   7    0.19    0.35
  -2  -4   7    1.40    0.48
   2  -4  -7    1.57    0.38
   2   4  -7    1.45    0.42
   2   4  -7    1.24    0.35
  -2   4   7    1.99    0.45
   2   4  -7    2.56    0.76
   2   4  -7    1.39    0.48
  -1  -4   7    4.65    0.62
  -1  -4   7    5.42    1.01
  -1  -4   7    4.86    0.68
   1  -4  -7    5.44    0.57
   1  -4  -7    5.99    0.63
  -1  -4   7    6.05    0.58
   1  -4  -7    6.85    0.65
   1   4  -7    6.95    0.60
   1   4  -7    6.58    0.72
   1   4  -7    5.82    0.54
   1   4  -7    5.85    0.66
   1   4  -7    6.55    0.69
  -1   4   7    5.90    0.58
   0  -4  -7    5.46    0.61
   0  -4   7    4.58    0.88
   0  -4   7    5.32    0.61
   0  -4  -7    6.14    0.65
   0  -4   7    5.53    0.60
   0  -4  -7    5.67    0.61
   0  -4   7    4.66    0.63
   0   4  -7    5.06    0.45
   0   4   7    4.81    0.47
   0   4  -7    5.21    0.62
   0   4  -7    5.52    0.46
   0   4   7    5.40    0.60
   0   4  -7    4.74    0.68
  -1  -4  -7    2.46    0.51
   1  -4   7    2.85    0.50
  -1  -4  -7    2.92    0.54
  -1  -4  -7    1.96    0.47
   1  -4   7    2.71    0.55
   1  -4   7    2.61    0.47
   1   4   7    2.88    0.41
   1   4   7    2.88    0.54
  -1   4  -7    1.81    0.46
  -1   4  -7    3.32    0.51
  -2  -4  -7    2.62    0.37
  -2  -4  -7    2.56    0.64
   2  -4   7    2.60    0.53
   2  -4   7    2.45    0.46
   2  -4   7    2.66    0.46
  -2  -4  -7    2.59    0.53
   2   4   7    2.71    0.53
   2   4   7    2.78    0.39
   2   4   7    3.05    0.47
  -2   4  -7    2.86    0.44
   3  -4   7    6.36    0.63
  -3  -4  -7    6.90    0.87
   3  -4   7    5.56    0.70
   3  -4   7    7.13    0.68
  -3  -4  -7    6.55    0.74
   3   4   7    6.79    0.75
   3   4   7    7.23    0.60
  -3   4  -7    6.80    0.64
  -4  -4  -7    5.84    0.80
  -4  -4  -7    6.26    0.74
   4  -4   7    6.81    0.60
   4  -4   7    5.24    0.55
   4  -4   7    5.20    0.67
   4   4   7    4.57    0.67
   4   4   7    5.35    0.97
  -4   4  -7    6.79    0.58
  -4   4  -7    5.36    0.51
  -5  -4  -7    1.98    0.52
   5  -4   7    0.80    0.31
   5  -4   7    0.28    0.46
   5  -4   7    1.27    0.38
  -5   4  -7    1.28    0.35
   5   4   7    0.74    0.41
   3  -5  -7   13.37    0.80
  -3  -5   7   12.66    1.05
   3  -5  -7   13.93    0.83
  -3  -5   7   16.96    1.06
   3   5  -7   15.54    1.09
   3   5  -7   12.84    0.75
   3   5  -7   12.43    0.92
  -2  -5   7   17.74    1.18
  -2  -5   7   21.16    1.17
  -2  -5   7   19.49    1.17
  -2  -5   7   23.45    1.05
   2  -5  -7   18.17    0.95
   2  -5  -7   18.36    0.97
   2   5  -7   19.43    1.19
   2   5  -7   19.59    1.02
   2   5  -7   19.90    0.84
   1  -5  -7    6.84    0.70
  -1  -5   7    7.48    0.67
   1  -5  -7    8.69    0.74
  -1  -5   7    9.40    0.84
  -1  -5   7    7.44    0.80
  -1  -5   7    6.96    0.80
   1   5  -7    7.19    0.76
   1   5  -7    7.92    0.68
   0  -5   7    2.93    0.54
   0  -5  -7    3.37    0.54
   0  -5   7    1.81    0.50
   0  -5   7    3.33    0.42
   0  -5   7    1.85    0.54
   0  -5  -7    2.57    0.52
   0   5  -7    1.82    0.50
   0   5   7    2.74    0.41
  -1  -5  -7    0.10    0.40
   1  -5   7    0.22    0.39
  -1  -5  -7    0.16    0.40
   1  -5   7    0.56    0.47
   1  -5   7   -0.30    0.34
   1   5   7    0.31    0.32
  -1   5  -7    0.78    0.39
   2  -5   7   12.93    1.10
  -2  -5  -7   13.74    0.98
   2  -5   7   12.31    1.01
   2  -5   7   12.45    0.84
  -2  -5  -7   11.78    0.97
   2   5   7   13.44    0.80
  -3  -5  -7    1.71    0.57
   3  -5   7    3.53    0.52
   3  -5   7    3.57    0.48
   3  -5   7    3.95    0.90
   3   5   7    2.93    0.43
  -3   5  -7    3.63    0.48
   8   0  -8    0.40    0.40
   8   0  -8    1.58    0.43
   8   0  -8    0.41    0.33
   8   0  -8   -0.30    0.33
   7   0  -8    1.67    0.45
   7   0  -8    1.38    0.38
   7   0  -8    2.59    0.44
  -7   0   8    2.28    0.36
   6   0  -8   97.74    2.49
  -6   0   8  100.07    2.44
   6   0  -8  102.19    2.72
  -6   0   8   94.76    2.42
   6   0  -8  102.44    2.51
   5   0  -8  151.90    3.64
   5   0  -8  141.50    3.42
  -5   0   8  145.94    3.41
  -5   0   8  149.28    3.42
   5   0  -8  151.83    3.47
   4   0  -8   29.92    1.09
  -4   0   8   29.55    0.98
   4   0  -8   27.86    0.91
   4   0  -8   29.69    1.01
   3   0  -8    2.63    0.40
  -3   0   8    2.63    0.35
  -3   0   8    2.66    0.35
   3   0  -8    2.92    0.29
   3   0  -8    2.77    0.36
  -2   0   8  178.27    4.05
   2   0  -8  178.20    4.03
  -2   0   8  174.48    4.03
   2   0  -8  183.53    4.08
   2   0  -8  184.38    4.07
  -2   0   8  189.57    3.91
   2   0  -8  178.14    3.89
   1   0  -8    4.74    0.34
   1   0  -8    4.89    0.46
  -1   0   8    4.17    0.40
  -1   0   8    4.62    0.37
   1   0  -8    4.23    0.45
   0   0   8   44.41    1.18
   0   0  -8   45.82    1.30
   0   0  -8   43.18    1.55
   0   0  -8   42.47    1.15
   0   0   8   42.84    1.22
   0   0   8   40.64    1.25
   1   0   8   12.16    0.60
   1   0   8   10.80    0.58
   1   0   8   11.76    0.63
  -1   0  -8   11.50    0.59
  -1   0  -8   12.67    0.64
   2   0   8   47.13    1.41
  -2   0  -8   49.91    1.44
   2   0   8   50.73    1.41
  -2   0  -8   48.19    1.28
   2   0   8   49.45    1.43
   3   0   8   27.74    1.05
   3   0   8   26.89    1.01
   3   0   8   27.25    1.00
  -3   0  -8   28.61    1.03
  -3   0  -8   27.25    1.00
  -3   0  -8   28.37    0.88
   4   0   8    3.02    0.44
  -4   0  -8    3.55    0.45
   4   0   8    2.86    0.48
  -4   0  -8    3.06    0.44
   4   0   8    3.12    0.44
  -4   0  -8    3.57    0.46
  -4   0  -8    3.42    0.37
  -5   0  -8    8.96    0.69
   5   0   8    7.21    0.78
  -5   0  -8    7.00    0.64
   5   0   8    6.19    0.89
  -5   0  -8    7.95    0.78
  -5   0  -8    8.06    0.69
   5   0   8    8.19    0.70
   6   0   8   58.45    1.79
  -6   0  -8   58.26    1.76
   6   0   8   54.12    1.94
  -6   0  -8   56.82    1.60
   6   0   8   61.42    1.88
  -7   0  -8    0.45    0.29
   7   0   8   -0.06    0.37
   7   0   8    0.48    0.52
   7   0   8    0.01    0.42
   8  -1  -8    2.03    0.40
   8  -1  -8    1.50    0.52
   8  -1  -8    1.00    0.43
  -8  -1   8    1.39    0.38
   8   1  -8    1.61    0.59
  -7  -1   8    2.92    0.44
   7  -1  -8    3.30    0.52
   7  -1  -8    3.53    0.42
   7   1  -8    3.10    0.50
   7   1  -8    3.89    0.52
   7   1  -8    2.41    0.51
  -6  -1   8   19.30    0.92
   6  -1  -8   19.92    1.02
   6  -1  -8   19.03    0.75
   6   1  -8   19.39    1.01
   6   1  -8   18.98    0.94
   6   1  -8   18.93    0.95
  -5  -1   8   11.71    0.71
  -5  -1   8   10.92    0.72
   5  -1  -8   11.62    0.60
   5  -1  -8    9.75    0.73
   5   1  -8   11.58    0.77
  -5   1   8   11.63    0.56
   5   1  -8    9.74    0.72
  -5   1   8   11.10    0.55
   5   1  -8   11.60    0.74
  -4  -1   8    5.62    0.52
   4  -1  -8    5.56    0.52
   4  -1  -8    5.43    0.47
  -4  -1   8    5.56    0.55
   4   1  -8    5.91    0.55
  -4   1   8    5.51    0.45
  -4   1   8    5.24    0.44
   4   1  -8    6.03    0.55
   4   1  -8    6.02    0.55
  -3  -1   8   18.07    0.83
  -3  -1   8   19.18    0.82
  -3  -1   8   20.02    0.80
   3  -1  -8   18.63    0.74
   3   1  -8   18.35    0.82
   3   1  -8   20.10    0.85
   3   1  -8   19.28    0.94
  -3   1   8   18.57    0.73
   2  -1  -8   53.46    1.47
  -2  -1   8   56.06    1.55
   2  -1  -8   58.10    1.51
  -2  -1   8   53.28    1.55
  -2  -1   8   57.14    1.57
   2   1  -8   53.64    1.49
  -2   1   8   53.35    1.45
   2   1  -8   55.30    1.55
   2   1  -8   55.45    1.48
   2   1  -8   53.73    1.48
   1  -1  -8   48.78    1.37
  -1  -1   8   48.49    1.40
  -1  -1   8   49.40    1.55
   1  -1  -8   45.86    1.74
  -1  -1   8   49.93    1.42
   1   1  -8   48.77    1.34
   1   1  -8   48.27    1.56
   1   1  -8   49.36    1.35
  -1   1   8   46.53    1.35
   1   1  -8   49.60    1.34
   0  -1  -8   33.09    1.08
   0  -1   8   35.06    1.10
   0  -1   8   33.84    1.11
   0   1   8   32.05    1.20
   0   1  -8   33.37    0.95
   0   1   8   34.43    1.04
   0   1  -8   33.53    1.06
   0   1  -8   35.09    1.11
   0   1   8   34.02    0.91
   0   1  -8   35.32    1.06
   1  -1   8   65.70    1.80
   1  -1   8   70.52    1.77
   1  -1   8   69.19    1.84
  -1  -1  -8   69.75    2.07
  -1  -1  -8   67.85    1.75
   1   1   8   70.66    1.80
  -1   1  -8   70.10    1.86
  -1   1  -8   71.69    1.64
  -1   1  -8   68.14    1.79
   1   1   8   72.19    1.74
  -1   1  -8   71.28    1.86
   1   1   8   68.23    1.86
  -2  -1  -8   15.90    0.77
   2  -1   8   16.20    0.79
  -2  -1  -8   15.73    0.71
   2  -1   8   17.80    0.73
   2  -1   8   15.62    0.73
  -2  -1  -8   15.45    0.70
  -2   1  -8   15.37    0.71
   2   1   8   16.46    0.79
  -2   1  -8   16.72    0.75
   2   1   8   16.76    0.74
  -3  -1  -8   81.47    2.13
   3  -1   8   79.67    2.12
   3  -1   8   82.87    2.12
  -3  -1  -8   84.20    2.20
  -3  -1  -8   82.18    2.10
   3  -1   8   81.64    2.22
  -3  -1  -8   82.30    2.20
   3   1   8   84.00    2.14
   3   1   8   82.04    2.19
  -3   1  -8   81.38    2.13
  -3   1  -8   79.07    2.10
   4  -1   8    1.02    0.43
  -4  -1  -8    1.71    0.39
   4  -1   8    0.74    0.33
   4  -1   8    1.21    0.37
  -4  -1  -8    1.53    0.38
  -4  -1  -8    1.23    0.34
  -4  -1  -8    1.11    0.38
   4   1   8    1.63    0.41
   4   1   8    0.97    0.38
  -4   1  -8    0.24    0.30
  -4   1  -8    1.26    0.36
   5  -1   8   50.98    1.65
   5  -1   8   56.23    1.70
   5  -1   8   53.83    1.83
  -5  -1  -8   53.99    1.71
  -5  -1  -8   53.80    1.63
  -5  -1  -8   56.05    1.73
  -5  -1  -8   54.73    1.73
  -5   1  -8   51.76    1.66
  -5   1  -8   54.00    1.59
   5   1   8   53.57    1.70
   5   1   8   52.47    1.71
  -6  -1  -8   16.35    0.95
   6  -1   8   16.93    0.96
  -6  -1  -8   18.74    0.90
   6  -1   8   17.76    1.10
   6  -1   8   17.66    0.86
   6   1   8   18.33    1.01
   6   1   8   18.14    0.99
  -6   1  -8   17.64    0.87
   7  -1   8   -0.42    0.33
   7  -1   8    0.11    0.33
  -7  -1  -8   -0.06    0.32
   7  -1   8    0.29    0.44
  -7  -1  -8    0.72    0.38
  -7   1  -8    0.18    0.31
   7   1   8    0.11    0.38
   7   1   8    0.57    0.43
   7  -2  -8   12.61    0.82
   7  -2  -8   12.85    0.91
  -7  -2   8   13.10    0.86
   7   2  -8   15.05    0.90
   7   2  -8   13.67    0.98
   7   2  -8   12.23    0.91
   6  -2  -8    6.88    0.67
  -6  -2   8    7.26    0.73
   6   2  -8    6.62    0.72
   6   2  -8    8.05    0.73
   6   2  -8    7.95    0.75
   6   2  -8    7.59    0.74
  -5  -2   8    4.15    0.54
   5  -2  -8    3.89    0.54
  -5  -2   8    3.75    0.54
  -5  -2   8    4.02    0.54
   5   2  -8    2.77    0.74
   5   2  -8    3.69    0.53
   5   2  -8    5.21    0.61
   5   2  -8    4.11    0.54
  -4  -2   8   43.95    1.46
   4  -2  -8   42.28    1.20
  -4  -2   8   41.17    1.45
  -4  -2   8   41.01    1.42
   4   2  -8   42.81    1.44
   4   2  -8   43.27    1.47
   4   2  -8   41.17    1.43
   4   2  -8   41.05    1.42
   3  -2  -8   99.05    2.36
  -3  -2   8   94.31    2.54
  -3  -2   8   97.66    2.57
   3  -2  -8  101.28    2.36
  -3  -2   8   95.55    2.49
  -3  -2   8  100.38    2.56
  -3   2   8   98.53    2.34
   3   2  -8   98.95    2.58
   3   2  -8   99.45    2.52
   3   2  -8  100.58    2.61
   3   2  -8   97.62    2.56
  -2  -2   8   77.12    2.12
  -2  -2   8   77.57    2.01
   2  -2  -8   75.16    2.09
   2  -2  -8   81.10    1.99
  -2  -2   8   82.75    2.14
  -2  -2   8   78.26    2.15
   2   2  -8   81.93    2.06
   2   2  -8   81.04    2.16
  -2   2   8   81.07    2.00
   2   2  -8   78.64    2.13
   2   2  -8   76.13    2.02
  -1  -2   8   54.15    1.60
   1  -2  -8   53.36    1.51
   1  -2  -8   51.10    1.40
   1  -2  -8   55.71    1.53
  -1  -2   8   54.78    1.60
  -1  -2   8   52.56    1.57
   1   2  -8   49.48    1.76
   1   2  -8   53.01    1.55
   1   2  -8   51.62    1.55
  -1   2   8   54.18    1.49
   1   2  -8   53.05    1.45
   0  -2   8   49.83    1.53
   0  -2   8   50.66    1.51
   0  -2  -8   50.32    1.49
   0  -2  -8   50.13    1.49
   0  -2   8   49.89    1.49
   0   2   8   50.39    1.36
   0   2  -8   50.25    1.28
   0   2  -8   49.83    1.51
   0   2   8   48.03    1.45
   0   2  -8   49.88    1.50
   0   2  -8   48.26    1.38
   1  -2   8   48.94    1.55
   1  -2   8   49.92    1.50
   1  -2   8   48.13    1.47
  -1  -2  -8   50.19    1.39
  -1  -2  -8   50.05    1.49
  -1  -2  -8   51.26    1.53
  -1  -2  -8   51.14    1.53
   1   2   8   51.50    1.54
  -1   2  -8   49.43    1.51
   1   2   8   53.55    1.43
  -1   2  -8   49.48    1.42
  -1   2  -8   51.05    1.56
  -2  -2  -8   81.69    2.59
  -2  -2  -8   82.40    2.21
  -2  -2  -8   82.18    2.16
   2  -2   8   81.16    2.05
   2  -2   8   80.97    2.14
  -2  -2  -8   79.48    2.06
   2  -2   8   80.36    2.23
   2  -2   8   79.19    2.11
   2   2   8   77.56    2.18
   2   2   8   79.97    2.07
  -2   2  -8   79.15    2.05
  -2   2  -8   82.42    2.23
  -2   2  -8   84.84    2.14
  -3  -2  -8   94.66    2.56
   3  -2   8   94.09    2.44
  -3  -2  -8   93.22    2.43
   3  -2   8   99.37    2.62
   3  -2   8   97.35    2.41
  -3  -2  -8   93.10    2.50
  -3  -2  -8   98.79    2.59
   3  -2   8   99.34    2.48
   3   2   8   97.50    2.45
  -3   2  -8   95.79    2.41
  -3   2  -8   96.02    2.44
   3   2   8   94.30    2.56
  -4  -2  -8   52.31    1.72
   4  -2   8   52.76    2.34
  -4  -2  -8   51.68    1.64
  -4  -2  -8   53.56    1.73
  -4  -2  -8   51.89    1.66
   4  -2   8   53.35    1.58
   4  -2   8   51.48    1.56
  -4   2  -8   50.48    1.55
   4   2   8   49.82    1.68
  -4   2  -8   49.89    1.62
   4   2   8   52.56    1.61
   5  -2   8   33.09    1.24
   5  -2   8   33.06    1.41
   5  -2   8   34.38    1.20
  -5  -2  -8   35.52    1.39
  -5  -2  -8   33.65    1.37
  -5  -2  -8   34.32    1.38
  -5  -2  -8   33.70    1.31
  -5   2  -8   32.24    1.25
   5   2   8   35.39    1.31
   5   2   8   33.50    1.38
  -5   2  -8   33.15    1.16
   6  -2   8   11.45    0.94
  -6  -2  -8   11.94    0.91
   6  -2   8   12.84    0.81
   6  -2   8   11.78    0.73
   6   2   8   12.13    0.89
  -6   2  -8   12.57    0.70
   6   2   8   12.24    0.93
  -7  -2  -8    0.99    0.69
   7  -2   8    1.03    0.40
   7  -2   8    1.16    0.42
   7  -2   8    0.44    0.45
  -7   2  -8    1.22    0.34
   7   2   8    0.73    0.57
  -7  -3   8   18.89    1.15
   7  -3  -8   18.12    1.03
   7  -3  -8   18.86    0.90
   7   3  -8   16.47    1.12
   7   3  -8   20.16    1.08
   7   3  -8   14.58    1.40
  -6  -3   8   65.71    2.14
   6  -3  -8   62.55    2.03
   6  -3  -8   66.03    1.83
   6   3  -8   66.81    2.19
   6   3  -8   65.48    2.12
   6   3  -8   63.96    2.15
  -5  -3   8   14.17    0.96
   5  -3  -8   11.98    0.84
   5  -3  -8   12.85    0.66
   5   3  -8   13.39    0.96
   5   3  -8   11.65    0.87
   5   3  -8   12.40    0.90
  -4  -3   8    4.46    0.60
  -4  -3   8    4.27    0.60
   4  -3  -8    5.05    0.43
   4  -3  -8    5.44    0.47
  -4  -3   8    5.00    0.55
   4   3  -8    4.32    0.58
   4   3  -8    5.24    0.67
   4   3  -8    4.90    0.65
   4   3  -8    5.16    0.63
  -3  -3   8   33.73    1.35
  -3  -3   8   34.48    1.25
   3  -3  -8   32.94    1.13
   3  -3  -8   33.38    1.08
  -3  -3   8   32.71    1.34
   3  -3  -8   34.37    1.10
  -3  -3   8   35.81    1.36
   3   3  -8   35.05    1.37
   3   3  -8   36.40    1.37
   3   3  -8   33.40    1.25
  -2  -3   8   18.86    0.98
   2  -3  -8   19.10    0.82
  -2  -3   8   18.06    0.97
  -2  -3   8   17.22    0.97
  -2  -3   8   18.36    0.85
   2  -3  -8   17.53    0.69
   2  -3  -8   19.04    0.82
   2   3  -8   17.87    0.97
   2   3  -8   18.68    0.97
  -2   3   8   18.63    0.80
   2   3  -8   18.07    0.95
   2   3  -8   18.61    0.85
   2   3  -8   17.82    0.83
   1  -3  -8  125.54    3.02
  -1  -3   8  123.92    3.17
   1  -3  -8  119.90    3.00
  -1  -3   8  123.39    2.88
   1  -3  -8  121.97    2.79
  -1  -3   8  122.78    3.12
  -1  -3   8  122.62    3.13
   1   3  -8  122.43    3.17
  -1   3   8  122.56    3.00
   1   3  -8  124.01    2.91
   1   3  -8  127.47    3.18
   1   3  -8  121.13    2.92
   0  -3  -8  137.22    3.34
   0  -3  -8  142.02    3.41
   0  -3   8  137.76    3.51
   0  -3   8  142.68    3.46
   0  -3   8  135.79    3.42
   0  -3  -8  139.40    3.44
   0  -3  -8  143.54    3.43
   0   3  -8  144.58    3.14
   0   3  -8  136.01    3.23
   0   3   8  138.64    3.39
   0   3  -8  141.34    3.45
   0   3  -8  136.70    3.49
  -1  -3  -8   32.71    1.24
  -1  -3  -8   30.20    1.01
   1  -3   8   30.08    1.25
  -1  -3  -8   31.43    1.22
  -1  -3  -8   31.37    1.24
   1  -3   8   31.35    1.17
   1  -3   8   33.36    1.22
   1   3   8   33.15    1.23
  -1   3  -8   31.42    1.19
  -1   3  -8   30.33    1.04
   1   3   8   30.26    1.00
  -1   3  -8   31.97    1.27
   1   3   8   31.23    1.04
   2  -3   8    1.98    0.39
  -2  -3  -8    1.83    0.35
  -2  -3  -8    0.57    0.66
   2  -3   8    1.37    0.40
  -2  -3  -8    1.41    0.43
   2  -3   8    2.00    0.48
  -2  -3  -8    1.32    0.45
   2   3   8    2.16    0.37
  -2   3  -8    1.68    0.35
  -2   3  -8    1.45    0.45
  -2   3  -8    1.70    0.40
   2   3   8    1.43    0.45
   2   3   8    1.97    0.39
  -3  -3  -8    0.20    0.34
  -3  -3  -8    0.16    0.29
   3  -3   8   -0.21    0.55
   3  -3   8    0.04    0.32
   3  -3   8    0.34    0.40
   3  -3   8    0.21    0.29
  -3  -3  -8   -0.22    0.35
  -3  -3  -8   -0.20    0.33
  -3   3  -8    0.05    0.30
   3   3   8   -0.27    0.28
  -3   3  -8   -0.01    0.35
   3   3   8   -0.24    0.39
   3   3   8    0.15    0.32
  -4  -3  -8    3.25    0.48
   4  -3   8    3.26    0.46
   4  -3   8    1.79    0.49
   4  -3   8    2.62    0.42
   4  -3   8    3.08    0.44
  -4  -3  -8    3.27    0.56
  -4  -3  -8    2.64    0.65
  -4   3  -8    2.83    0.44
   4   3   8    3.06    0.59
  -4   3  -8    2.68    0.44
   4   3   8    3.05    0.61
   5  -3   8   18.66    0.86
   5  -3   8   17.97    0.90
  -5  -3  -8   18.85    1.14
   5  -3   8   18.16    0.87
   5  -3   8   17.71    1.14
  -5   3  -8   19.03    0.85
  -5   3  -8   20.05    0.96
   5   3   8   19.17    1.03
   5   3   8   19.75    1.15
   6  -3   8    0.89    0.45
   6  -3   8   -0.02    0.71
   6  -3   8    0.63    0.38
   6  -3   8    0.43    0.33
  -6  -3  -8    1.09    0.51
   6   3   8   -0.23    0.46
   6   3   8    0.53    0.45
  -5  -4   8   15.17    1.07
   5   4  -8   13.45    0.99
   5   4  -8   17.10    1.20
   5   4  -8   13.23    1.04
  -4  -4   8    4.88    0.67
  -4  -4   8    3.13    0.62
   4   4  -8    4.89    0.75
   4   4  -8    5.35    0.81
   4   4  -8    4.19    0.63
  -3  -4   8    6.40    0.75
   3  -4  -8    6.92    0.60
  -3  -4   8    7.40    0.77
  -3  -4   8    7.12    0.76
   3  -4  -8    8.59    0.63
  -3  -4   8   10.54    0.78
   3   4  -8    9.20    0.69
   3   4  -8    8.65    0.82
   3   4  -8    8.47    0.87
  -2  -4   8    0.32    0.43
  -2  -4   8    1.44    0.49
   2  -4  -8    0.78    0.34
  -2  -4   8    1.81    0.42
   2  -4  -8    1.00    0.37
  -2  -4   8    0.88    0.45
   2   4  -8    1.32    0.43
   2   4  -8    0.87    0.38
   2   4  -8    0.43    0.33
   2   4  -8    1.29    0.48
  -1  -4   8    6.32    0.60
   1  -4  -8    6.00    0.61
  -1  -4   8    4.45    0.64
   1  -4  -8    6.13    0.60
  -1  -4   8    5.14    0.97
   1  -4  -8    7.04    0.88
  -1  -4   8    5.96    0.66
   1   4  -8    6.33    0.71
   1   4  -8    5.10    0.52
   1   4  -8    6.40    0.53
   0  -4   8    8.42    0.55
   0  -4   8    7.13    0.72
   0  -4   8    6.21    0.69
   0  -4  -8    6.54    0.66
   0  -4  -8    6.97    0.69
   0  -4   8    7.24    0.72
   0   4  -8    7.43    0.55
   0   4  -8    8.14    0.75
   0   4  -8    7.08    0.57
   0   4   8    7.70    0.51
  -1  -4  -8    4.11    0.39
   1  -4   8    4.48    0.58
  -1  -4  -8    3.83    0.56
  -1  -4  -8    3.88    0.57
   1  -4   8    2.81    0.58
   1  -4   8    4.13    0.55
   1   4   8    3.94    0.40
   1   4   8    4.05    0.90
  -1   4  -8    4.43    0.59
   1   4   8    4.27    0.46
  -1   4  -8    3.52    0.41
   2  -4   8    9.83    0.88
  -2  -4  -8   11.25    0.63
  -2  -4  -8   10.81    0.88
   2  -4   8   12.01    0.78
  -2  -4  -8    9.44    0.85
   2  -4   8    9.81    0.79
   2   4   8    9.85    0.68
  -2   4  -8   11.09    0.63
   2   4   8   11.45    1.33
  -2   4  -8   12.31    0.81
   2   4   8   10.65    0.66
  -3  -4  -8   25.39    1.26
   3  -4   8   23.80    1.08
   3  -4   8   26.79    1.13
  -3  -4  -8   27.41    1.03
  -3  -4  -8   25.60    1.28
   3  -4   8   26.13    1.31
   3   4   8   26.73    1.26
  -3   4  -8   26.15    1.11
   3   4   8   27.70    1.07
  -3   4  -8   25.30    0.96
  -4  -4  -8    0.46    0.45
   4  -4   8    0.69    0.37
   4  -4   8    0.84    0.38
   4  -4   8    0.07    0.46
  -4  -4  -8    0.46    0.44
  -4   4  -8    1.09    0.35
   4   4   8    0.52    0.39
  -4   4  -8    1.01    0.33
  -3  -5   8    1.07    0.58
  -3  -5   8    2.12    0.58
   3  -5  -8    0.84    0.39
   3  -5  -8    1.73    0.41
  -3  -5   8    0.97    0.52
   3   5  -8    1.28    0.46
   3   5  -8    0.93    0.67
   2  -5  -8   16.08    1.48
  -2  -5   8   13.75    1.79
  -2  -5   8   19.84    1.13
   2  -5  -8   15.71    0.94
  -2  -5   8   16.22    1.13
  -2  -5   8   20.60    0.98
   2   5  -8   14.91    1.08
   2   5  -8   16.06    0.79
   2   5  -8   13.45    0.90
  -1  -5   8    8.72    0.88
   1  -5  -8   10.53    0.81
  -1  -5   8    7.22    0.85
   1  -5  -8    9.14    0.80
  -1  -5   8   11.75    0.73
  -1  -5   8   10.21    0.89
   1   5  -8   10.50    0.95
   1   5  -8   10.67    0.73
   0  -5   8    2.68    0.56
   0  -5  -8    1.68    0.49
   0  -5  -8    1.22    0.48
   0  -5   8    2.30    0.53
   0  -5   8    1.16    0.57
   0  -5   8    1.85    0.35
   0   5  -8    1.51    0.49
   1  -5   8    1.09    0.51
   1  -5   8    0.93    0.44
  -1  -5  -8    3.91    0.71
   1  -5   8    2.66    0.54
  -1  -5  -8    1.99    0.52
  -1   5  -8    1.48    0.46
   1   5   8    1.34    0.37
   2  -5   8    3.47    0.92
   2  -5   8    2.36    0.52
  -2  -5  -8    4.84    0.59
  -2  -5  -8    2.77    0.59
   2  -5   8    3.22    0.51
  -2   5  -8    3.32    0.48
   2   5   8    3.40    0.48
   8   0  -9    6.50    0.68
   8   0  -9    6.66    1.00
   7   0  -9    3.44    0.46
   7   0  -9    3.48    0.57
   7   0  -9    3.08    0.44
  -7   0   9    3.22    0.40
  -6   0   9    9.30    0.64
   6   0  -9    8.83    0.68
  -6   0   9    9.31    0.64
   6   0  -9    7.74    0.75
   6   0  -9    9.13    0.65
   5   0  -9  223.99    5.15
   5   0  -9  210.99    4.90
   5   0  -9  227.79    4.98
  -5   0   9  219.71    5.02
   4   0  -9   31.55    1.16
  -4   0   9   31.96    1.08
   4   0  -9   31.74    0.96
   4   0  -9   34.70    1.12
  -4   0   9   25.18    1.03
  -3   0   9   -0.32    0.23
   3   0  -9   -0.20    0.23
  -3   0   9    0.10    0.27
   3   0  -9   -0.06    0.25
   3   0  -9    0.14    0.19
   2   0  -9   78.29    2.02
  -2   0   9   75.79    2.03
  -2   0   9   79.50    2.06
   2   0  -9   81.61    2.07
   2   0  -9   82.37    2.08
   2   0  -9   79.11    1.88
  -2   0   9   83.85    1.90
   1   0  -9  335.19    7.14
   1   0  -9  321.96    7.07
  -1   0   9  325.13    7.12
  -1   0   9  340.84    6.97
   1   0  -9  327.31    6.95
   0   0   9   73.98    1.82
   0   0  -9   73.75    1.89
   0   0  -9   72.26    1.95
   0   0   9   76.30    1.90
   0   0   9   71.68    1.92
  -1   0  -9  161.73    3.72
   1   0   9  159.09    3.63
   1   0   9  157.24    3.70
  -1   0  -9  159.25    3.65
   1   0   9  160.98    3.65
  -2   0  -9  215.39    4.78
  -2   0  -9  210.09    4.56
   2   0   9  213.60    4.71
   2   0   9  209.99    4.71
  -2   0  -9  203.68    4.68
   2   0   9  204.62    4.75
   3   0   9   17.75    0.86
   3   0   9   18.06    0.88
  -3   0  -9   18.30    0.72
   3   0   9   19.72    0.87
  -3   0  -9   17.20    0.86
  -3   0  -9   18.37    0.84
  -4   0  -9   26.85    0.92
   4   0   9   26.28    1.09
   4   0   9   27.64    1.16
  -4   0  -9   27.80    1.09
  -4   0  -9   29.02    1.11
   4   0   9   28.37    1.11
  -4   0  -9   26.09    1.09
  -5   0  -9   82.83    2.10
  -5   0  -9   84.10    2.31
  -5   0  -9   81.99    2.31
   5   0   9   84.72    2.33
   5   0   9   83.37    2.45
   5   0   9   86.85    2.35
  -5   0  -9   80.17    2.33
   6   0   9   18.06    1.05
  -6   0  -9   19.56    0.81
  -6   0  -9   18.89    0.99
   6   0   9   19.34    1.01
   6   0   9   16.74    1.08
  -7   0  -9    0.86    0.30
   7   0   9    0.52    0.41
   7   0   9    0.82    0.47
   7   0   9    0.62    0.49
   8  -1  -9    6.70    0.71
   8  -1  -9    8.77    0.58
   8  -1  -9    5.93    0.88
  -8  -1   9    8.80    0.61
   8   1  -9    5.54    0.71
   8   1  -9    6.55    0.65
   7  -1  -9    0.77    0.43
  -7  -1   9    1.71    0.41
   7   1  -9    1.54    0.47
   7   1  -9    1.44    0.43
   7   1  -9    1.80    0.48
   6  -1  -9   20.90    1.07
  -6  -1   9   18.65    0.92
   6  -1  -9   21.69    0.84
   6   1  -9   22.02    1.05
   6   1  -9   22.71    1.03
   6   1  -9   21.51    1.11
   5  -1  -9    5.00    0.47
  -5  -1   9    3.56    0.50
   5  -1  -9    4.57    0.53
  -5  -1   9    3.57    0.47
   5   1  -9    3.68    0.54
   5   1  -9    3.96    0.50
   5   1  -9    3.59    0.50
  -5   1   9    4.02    0.41
  -4  -1   9    3.98    0.49
   4  -1  -9    4.79    0.46
  -4  -1   9    4.77    0.51
   4  -1  -9    4.37    0.53
   4   1  -9    4.31    0.47
  -4   1   9    4.12    0.43
   4   1  -9    4.63    0.51
  -4   1   9    4.58    0.43
   4   1  -9    5.97    0.60
   3  -1  -9  211.06    4.80
  -3  -1   9  219.72    4.92
  -3  -1   9  210.41    4.89
   3  -1  -9  212.99    4.93
   3  -1  -9  220.86    4.82
  -3  -1   9  224.41    4.84
   3   1  -9  212.53    4.81
  -3   1   9  214.99    4.78
   3   1  -9  219.37    4.90
   3   1  -9  219.40    4.93
  -2  -1   9   69.09    1.90
  -2  -1   9   70.53    1.91
   2  -1  -9   70.15    1.84
  -2  -1   9   72.02    1.83
   2  -1  -9   67.08    1.79
   2   1  -9   70.78    1.90
   2   1  -9   69.40    1.82
  -2   1   9   67.71    1.79
   2   1  -9   66.50    1.80
   2   1  -9   67.09    1.96
   1  -1  -9   21.17    0.85
  -1  -1   9   21.51    0.90
  -1  -1   9   23.27    1.06
   1  -1  -9   21.74    0.81
  -1  -1   9   21.05    0.84
   1   1  -9   20.66    0.93
   1   1  -9   20.20    0.81
  -1   1   9   20.79    0.83
   1   1  -9   20.29    0.87
   1   1  -9   21.15    0.77
   0  -1  -9   40.26    1.21
   0  -1  -9   41.00    1.28
   0  -1   9   39.88    1.28
   0  -1   9   43.47    1.28
   0   1   9   43.41    1.24
   0   1   9   39.91    1.27
   0   1   9   40.41    1.08
   0   1  -9   42.35    1.31
   0   1  -9   42.69    1.26
   0   1  -9   40.64    1.14
   0   1  -9   38.95    1.22
   1  -1   9    5.47    0.51
   1  -1   9    4.55    0.46
  -1  -1  -9    4.86    0.45
   1  -1   9    4.49    0.45
  -1  -1  -9    5.94    0.53
  -1   1  -9    5.52    0.52
   1   1   9    5.82    0.51
  -1   1  -9    5.49    0.54
   1   1   9    4.33    0.55
   1   1   9    4.82    0.44
  -1   1  -9    4.91    0.37
  -1   1  -9    5.81    0.51
  -2  -1  -9   50.27    1.55
   2  -1   9   51.76    1.47
   2  -1   9   51.27    1.55
  -2  -1  -9   50.31    1.47
  -2  -1  -9   48.78    1.44
   2  -1   9   49.12    1.49
   2   1   9   49.45    1.45
  -2   1  -9   49.83    1.46
   2   1   9   50.50    1.48
   2   1   9   49.20    1.53
  -2   1  -9   50.86    1.51
   3  -1   9   12.38    0.72
   3  -1   9   11.24    0.71
  -3  -1  -9   11.77    0.71
  -3  -1  -9   10.58    0.67
   3  -1   9   10.94    0.78
  -3  -1  -9   11.85    0.75
  -3  -1  -9   11.66    0.87
   3   1   9   10.70    0.75
   3   1   9   11.25    0.73
   3   1   9   10.28    0.70
  -3   1  -9   10.00    0.68
  -3   1  -9   10.84    0.71
  -4  -1  -9   20.03    1.00
  -4  -1  -9   21.04    1.00
  -4  -1  -9   20.82    0.90
   4  -1   9   21.66    0.96
   4  -1   9   19.53    0.92
   4  -1   9   21.26    1.06
   4   1   9   21.07    0.98
  -4   1  -9   21.43    0.95
   4   1   9   20.31    1.02
  -4   1  -9   19.87    0.93
   5  -1   9   45.51    1.52
   5  -1   9   42.88    1.47
  -5  -1  -9   45.16    1.56
  -5  -1  -9   47.65    1.59
   5  -1   9   41.44    1.63
  -5  -1  -9   45.39    1.46
   5   1   9   44.45    1.56
   5   1   9   45.80    1.58
  -5   1  -9   40.63    1.49
  -5   1  -9   44.50    1.45
   6  -1   9    3.91    0.54
  -6  -1  -9    4.30    0.59
   6  -1   9    4.50    0.66
  -6  -1  -9    5.54    0.55
   6  -1   9    5.60    0.58
  -6   1  -9    5.23    0.56
   6   1   9    5.26    0.65
   6   1   9    4.75    0.60
   7  -1   9    1.57    0.44
  -7  -1  -9    2.73    0.45
   7  -1   9    1.87    0.75
  -7  -1  -9    1.10    0.43
   7  -1   9    1.32    0.45
   7   1   9    1.04    0.48
   7   1   9    2.43    1.02
   7   1   9    1.49    0.62
  -7   1  -9    1.46    0.38
   7  -2  -9    1.10    0.46
  -7  -2   9    2.52    0.49
   7   2  -9    1.27    0.49
   7   2  -9    3.52    0.59
   6  -2  -9    3.90    0.55
  -6  -2   9    4.21    0.56
   6   2  -9    4.52    0.63
   6   2  -9    3.59    0.60
   6   2  -9    4.70    0.63
  -5  -2   9    7.51    0.74
  -5  -2   9    4.95    0.58
  -5  -2   9    5.62    0.61
   5  -2  -9    5.26    0.59
   5   2  -9    7.40    0.72
   5   2  -9    6.45    0.69
   5   2  -9    5.35    0.81
   4  -2  -9   59.49    1.66
  -4  -2   9   60.28    1.87
   4  -2  -9   61.34    1.62
  -4  -2   9   59.46    1.85
  -4  -2   9   59.86    1.83
  -4   2   9   61.98    1.60
   4   2  -9   60.16    1.89
   4   2  -9   61.27    1.85
   4   2  -9   61.91    1.87
  -4   2   9   62.32    1.59
  -3  -2   9    0.78    0.41
   3  -2  -9    1.09    0.31
  -3  -2   9    1.04    0.69
  -3  -2   9    0.70    0.34
   3  -2  -9    0.94    0.31
  -3  -2   9    0.70    0.38
   3   2  -9    0.93    0.36
  -3   2   9    1.17    0.32
   3   2  -9    0.81    0.39
   3   2  -9    1.32    0.38
  -2  -2   9    8.96    0.71
   2  -2  -9    8.07    0.54
  -2  -2   9    8.24    0.67
  -2  -2   9    8.21    0.67
   2  -2  -9    8.00    0.57
   2   2  -9    9.02    0.61
   2   2  -9    9.07    0.66
   2   2  -9    8.79    0.62
   2   2  -9    9.11    0.71
  -2   2   9    8.70    0.59
  -1  -2   9   29.17    1.11
  -1  -2   9   25.96    1.59
  -1  -2   9   28.13    1.11
   1  -2  -9   27.53    1.03
   1  -2  -9   27.39    0.93
  -1   2   9   30.35    1.06
   1   2  -9   28.34    1.02
   1   2  -9   28.91    0.97
   1   2  -9   28.89    1.09
   1   2  -9   28.11    1.12
   0  -2   9   52.55    1.62
   0  -2  -9   51.64    1.57
   0  -2  -9   53.33    1.59
   0  -2   9   52.47    1.60
   0  -2   9   55.04    1.64
   0  -2  -9   52.15    1.45
   0   2  -9   52.46    1.37
   0   2   9   51.89    1.57
   0   2   9   53.84    1.47
   0   2  -9   50.54    1.48
   0   2  -9   51.93    1.60
   0   2  -9   54.55    1.62
  -1  -2  -9    3.70    0.47
   1  -2   9    3.46    0.48
  -1  -2  -9    3.29    0.47
   1  -2   9    3.27    0.54
  -1  -2  -9    3.25    0.49
  -1  -2  -9    3.38    0.40
   1  -2   9    3.81    0.48
  -1   2  -9    2.91    0.46
   1   2   9    2.80    0.45
   1   2   9    2.87    0.40
  -1   2  -9    3.13    0.43
  -1   2  -9    4.47    0.51
  -2  -2  -9   19.81    0.98
   2  -2   9   20.88    1.01
  -2  -2  -9   22.45    0.97
  -2  -2  -9   19.92    0.87
   2  -2   9   19.87    0.86
   2  -2   9   18.28    0.92
   2  -2   9   20.48    0.92
  -2  -2  -9   20.63    0.99
   2   2   9   20.35    0.99
   2   2   9   21.69    0.91
  -2   2  -9   19.79    0.92
  -2   2  -9   21.46    1.02
  -2   2  -9   21.29    0.89
  -3  -2  -9   56.54    1.81
   3  -2   9   58.76    1.73
  -3  -2  -9   56.77    1.80
  -3  -2  -9   57.55    1.69
   3  -2   9   56.10    1.65
   3  -2   9   57.69    1.85
  -3  -2  -9   54.63    1.73
   3  -2   9   58.02    1.70
  -3   2  -9   56.27    1.66
   3   2   9   55.74    1.80
  -3   2  -9   58.67    1.71
   3   2   9   57.38    1.71
  -4  -2  -9    6.72    0.69
   4  -2   9    7.15    0.69
  -4  -2  -9    8.75    0.77
   4  -2   9    6.14    0.67
   4  -2   9    7.82    0.67
  -4  -2  -9    8.92    0.88
  -4  -2  -9    7.09    0.66
   4   2   9    7.54    0.73
  -4   2  -9    6.91    0.61
  -5  -2  -9    2.16    0.50
   5  -2   9    0.92    0.46
  -5  -2  -9    1.86    0.46
   5  -2   9    1.23    0.38
   5  -2   9    1.34    0.41
   5   2   9    1.46    0.48
  -5   2  -9    0.89    0.37
   5   2   9    1.11    0.48
  -5   2  -9    1.16    0.42
  -6  -2  -9   -0.11    0.38
   6  -2   9   -0.40    0.30
   6  -2   9   -0.26    0.34
   6  -2   9    0.30    0.45
   6   2   9    0.21    0.41
  -6   2  -9    0.14    0.30
   6   2   9    0.31    0.46
   6  -3  -9    4.77    0.81
  -6  -3   9    3.92    0.65
   6  -3  -9    3.82    0.63
   6   3  -9    3.19    0.59
   6   3  -9    3.67    0.62
   6   3  -9    3.38    0.64
   5  -3  -9    2.67    0.49
   5  -3  -9    4.31    0.44
  -5  -3   9    3.24    0.60
   5   3  -9    3.69    0.59
   5   3  -9    4.01    0.64
   5   3  -9    4.03    0.60
   4  -3  -9   20.90    0.82
  -4  -3   9   20.24    1.12
  -4  -3   9   21.51    1.06
  -4  -3   9   20.97    1.12
   4  -3  -9   20.64    0.82
   4  -3  -9   21.41    0.83
  -4  -3   9   21.50    1.13
   4   3  -9   21.74    1.15
   4   3  -9   20.76    1.10
   4   3  -9   20.96    1.11
   4   3  -9   22.44    1.09
   3  -3  -9    4.35    0.47
  -3  -3   9    3.98    0.52
  -3  -3   9    4.42    0.64
   3  -3  -9    4.27    0.41
  -3  -3   9    4.16    0.58
   3  -3  -9    3.99    0.43
   3   3  -9    3.33    0.58
   3   3  -9    4.81    0.56
   3   3  -9    5.26    0.65
  -3   3   9    4.05    0.44
  -2  -3   9    3.06    0.53
  -2  -3   9    3.70    0.47
   2  -3  -9    3.65    0.38
   2  -3  -9    3.48    0.50
   2  -3  -9    2.39    0.42
  -2  -3   9    3.67    0.58
  -2  -3   9    3.68    0.55
   2   3  -9    2.93    0.43
   2   3  -9    3.42    0.45
  -2   3   9    3.80    0.45
   2   3  -9    3.67    0.57
  -1  -3   9   19.94    1.04
  -1  -3   9   18.78    1.00
   1  -3  -9   19.14    0.93
  -1  -3   9   19.58    0.82
   1  -3  -9   19.75    0.77
  -1  -3   9   19.01    1.05
   1  -3  -9   21.41    0.96
   1   3  -9   19.69    0.83
   1   3  -9   18.82    0.86
   1   3  -9   20.21    1.03
   1   3  -9   19.53    1.16
   0  -3  -9  304.93    6.70
   0  -3  -9  300.72    6.69
   0  -3   9  296.25    6.79
   0  -3   9  304.15    6.73
   0  -3   9  292.44    6.69
   0  -3  -9  295.32    6.43
   0   3  -9  301.98    6.77
   0   3   9  298.36    6.72
   0   3  -9  303.92    6.42
   0   3  -9  315.83    7.42
   0   3  -9  289.08    6.55
  -1  -3  -9   57.90    1.83
  -1  -3  -9   59.61    1.62
   1  -3   9   58.09    1.88
  -1  -3  -9   57.39    1.82
   1  -3   9   59.72    1.83
  -1  -3  -9   56.92    1.82
   1  -3   9   57.22    1.78
  -1   3  -9   58.03    1.65
   1   3   9   59.50    1.63
   1   3   9   57.97    1.83
  -1   3  -9   59.61    1.82
  -1   3  -9   59.01    1.89
   1   3   9   58.56    1.57
  -2  -3  -9    5.00    0.60
   2  -3   9    4.32    0.63
  -2  -3  -9    5.49    0.51
  -2  -3  -9    4.42    0.58
  -2  -3  -9    5.29    0.65
   2  -3   9    4.48    0.54
   2  -3   9    4.30    0.64
  -2   3  -9    4.60    0.47
  -2   3  -9    5.16    0.57
   2   3   9    4.97    0.51
  -2   3  -9    4.99    0.61
   2   3   9    4.33    0.48
   2   3   9    5.17    0.63
  -3  -3  -9    7.09    0.75
  -3  -3  -9    7.09    0.74
   3  -3   9    4.57    0.69
  -3  -3  -9    7.04    0.62
   3  -3   9    5.50    0.52
  -3  -3  -9    6.36    0.71
   3  -3   9    5.57    0.59
   3  -3   9    6.45    0.62
   3   3   9    6.33    0.70
   3   3   9    5.20    0.56
  -3   3  -9    7.02    0.62
  -3   3  -9    5.32    0.53
   3   3   9    6.16    0.59
  -4  -3  -9   41.88    1.44
   4  -3   9   40.75    1.67
   4  -3   9   41.77    1.41
   4  -3   9   40.30    1.36
   4  -3   9   42.09    1.44
  -4  -3  -9   44.33    1.65
  -4  -3  -9   42.38    1.62
   4   3   9   43.33    1.66
   4   3   9   42.28    1.48
  -4   3  -9   42.04    1.40
  -4   3  -9   42.01    1.44
   5  -3   9    3.96    0.51
   5  -3   9    4.23    0.53
   5  -3   9    4.43    0.74
  -5  -3  -9    3.43    0.63
   5  -3   9    3.92    0.49
  -5   3  -9    3.22    0.45
   5   3   9    4.30    0.70
  -5   3  -9    3.02    0.48
   5   3   9    2.96    0.54
  -5  -4   9    5.52    0.73
   5   4  -9    3.40    0.59
   5   4  -9    4.88    0.73
  -4  -4   9    2.36    0.59
   4  -4  -9    2.17    0.36
   4  -4  -9    2.51    0.41
   4   4  -9    2.05    0.59
   4   4  -9    3.15    0.59
   4   4  -9    1.50    0.51
  -3  -4   9   11.00    1.05
  -3  -4   9   11.09    0.96
   3  -4  -9   10.89    0.70
   3  -4  -9    9.57    0.71
  -3  -4   9   13.01    0.87
   3   4  -9   12.11    0.79
   3   4  -9   13.62    0.96
   3   4  -9   12.56    0.87
   3   4  -9   12.90    0.97
  -2  -4   9    4.21    0.52
   2  -4  -9    3.30    0.49
  -2  -4   9    3.75    0.80
  -2  -4   9    4.08    0.71
  -2  -4   9    3.08    0.59
   2  -4  -9    3.19    0.48
   2   4  -9    3.60    0.51
   2   4  -9    2.05    0.55
   2   4  -9    4.15    0.50
  -1  -4   9   48.89    1.82
  -1  -4   9   48.60    1.78
   1  -4  -9   50.39    1.67
   1  -4  -9   50.11    1.67
  -1  -4   9   52.07    1.51
  -1  -4   9   51.98    1.78
   1   4  -9   53.09    1.83
   1   4  -9   51.70    1.54
   1   4  -9   51.61    1.55
   0  -4   9    9.57    0.82
   0  -4  -9   11.33    0.84
   0  -4   9    8.96    0.88
   0  -4   9   10.45    0.87
   0  -4  -9   10.52    0.83
   0   4  -9   10.30    0.67
   0   4  -9   10.87    0.60
   0   4  -9    9.67    0.84
   1  -4   9    2.50    0.52
  -1  -4  -9    1.83    0.50
  -1  -4  -9    3.44    0.55
   1  -4   9    1.98    0.58
   1  -4   9    2.75    0.52
  -1  -4  -9    3.20    0.38
   1   4   9    2.61    0.39
  -1   4  -9    2.11    0.49
   1   4   9    2.32    0.36
  -1   4  -9    2.74    0.40
  -2  -4  -9    4.08    0.45
   2  -4   9    2.46    0.51
   2  -4   9    3.42    0.52
   2  -4   9    2.80    0.58
  -2  -4  -9    4.03    0.61
  -2  -4  -9    3.20    0.57
   2   4   9    3.27    0.44
   2   4   9    3.55    0.45
  -2   4  -9    3.88    0.53
  -2   4  -9    4.01    0.46
   3  -4   9    9.93    0.79
  -3  -4  -9    9.34    0.66
   3  -4   9   10.90    0.94
  -3  -4  -9   10.93    0.90
   3  -4   9   11.00    0.99
  -3  -4  -9   10.43    0.94
  -3   4  -9   10.21    0.65
   3   4   9   10.16    0.72
   3   4   9    8.81    0.71
   4  -4   9    0.06    0.32
   4  -4   9    0.31    0.76
  -4  -4  -9    0.41    0.46
  -4   4  -9    0.70    0.35
   4   4   9    0.72    0.40
  -4   4  -9    0.57    0.31
   2  -5  -9    2.48    0.49
  -2  -5   9    6.43    0.95
  -2  -5   9    4.69    0.56
  -2  -5   9    1.33    0.53
   2  -5  -9    2.36    0.46
  -2  -5   9    1.79    0.60
   2   5  -9    3.00    0.60
   2   5  -9    1.23    0.46
  -1  -5   9    1.32    0.54
  -1  -5   9    0.83    0.58
   1  -5  -9    1.15    0.46
  -1  -5   9    0.45    0.45
  -1  -5   9    0.08    0.34
   1  -5  -9    0.38    0.42
   1   5  -9    0.79    0.35
   1   5  -9    0.82    0.36
   1   5  -9    1.29    0.51
   0  -5   9    1.97    0.56
   0  -5  -9    2.79    0.52
   0  -5   9    0.64    0.51
   0   5  -9    1.29    0.50
   1  -5   9   -0.30    0.48
   1  -5   9   -0.20    0.37
   1  -5   9   -0.33    0.38
  -1  -5  -9    0.36    0.43
  -1   5  -9   -0.26    0.35
   1   5   9    0.18    0.29
   7   0 -10    0.07    0.32
   7   0 -10   -0.38    0.32
  -7   0  10   -0.08    0.27
   7   0 -10   -0.74    0.31
   6   0 -10    8.83    0.69
   6   0 -10    8.02    0.78
  -6   0  10    8.05    0.63
   6   0 -10    8.77    0.61
   5   0 -10    0.89    0.39
   5   0 -10    0.80    0.44
   5   0 -10    1.22    0.34
  -5   0  10    1.18    0.43
  -5   0  10    0.88    0.35
   4   0 -10    9.75    0.68
  -4   0  10    9.94    0.67
   4   0 -10    9.07    0.70
   4   0 -10   10.40    0.55
  -4   0  10   10.30    0.67
   3   0 -10   12.15    0.69
  -3   0  10   11.67    0.68
   3   0 -10   12.20    0.54
   3   0 -10   11.32    0.71
  -3   0  10   11.39    0.70
   3   0 -10   13.08    0.72
   2   0 -10   24.51    0.97
   2   0 -10   23.90    0.92
  -2   0  10   24.16    0.96
   2   0 -10   24.67    0.78
   2   0 -10   24.07    0.95
  -2   0  10   25.58    0.81
  -2   0  10   24.29    0.98
  -1   0  10    9.91    0.54
   1   0 -10    9.36    0.50
  -1   0  10    8.43    0.63
   1   0 -10    8.92    0.64
   1   0 -10    9.20    0.60
   0   0  10   84.41    2.28
   0   0 -10   93.38    2.33
   0   0 -10   85.31    2.23
   0   0  10   90.97    2.25
   1   0  10    0.47    0.29
   1   0  10    0.01    0.30
   1   0  10    0.46    0.28
  -1   0 -10    0.21    0.27
  -1   0 -10    0.25    0.28
  -2   0 -10    6.61    0.51
   2   0  10    6.84    0.61
  -2   0 -10    6.80    0.64
  -2   0 -10    7.44    0.59
   2   0  10    6.44    0.63
   2   0  10    7.06    0.61
   3   0  10    0.78    0.34
  -3   0 -10    0.19    0.29
   3   0  10    0.50    0.39
   3   0  10    1.01    0.36
  -3   0 -10    0.81    0.29
  -3   0 -10    0.67    0.36
  -4   0 -10    2.11    0.39
  -4   0 -10    3.71    0.52
  -4   0 -10    2.73    0.47
   4   0  10    3.37    0.53
   4   0  10    3.52    0.52
   5   0  10   57.63    1.92
   5   0  10   55.15    1.80
  -5   0 -10   55.89    1.80
   5   0  10   55.17    1.81
  -5   0 -10   55.97    1.56
   6   0  10    9.63    0.81
  -6   0 -10    9.42    0.77
   6   0  10   10.50    0.93
   6   0  10    9.92    0.80
  -6   0 -10    9.86    0.66
   7   0  10    1.11    0.46
  -7   0 -10    2.49    0.40
  -7   0 -10    0.97    0.29
   7   0  10    0.88    0.46
   7   0  10    0.45    0.50
   7  -1 -10    4.92    0.62
  -7  -1  10    6.00    0.85
   7   1 -10    7.00    0.71
   7   1 -10    5.16    0.62
   7   1 -10    4.99    0.74
   6  -1 -10   19.78    0.86
  -6  -1  10   20.03    0.96
   6  -1 -10   19.06    1.06
  -6   1  10   20.76    0.79
   6   1 -10   20.16    0.98
   6   1 -10   19.38    1.01
   6   1 -10   18.94    1.08
  -5  -1  10   23.22    1.05
   5  -1 -10   23.05    1.10
  -5  -1  10   22.78    1.02
   5  -1 -10   23.86    0.94
   5   1 -10   24.22    1.12
   5   1 -10   24.39    1.10
  -5   1  10   23.49    0.89
   5   1 -10   24.23    1.00
  -5   1  10   23.59    0.90
  -4  -1  10   78.77    2.19
  -4  -1  10   79.17    2.20
   4  -1 -10   78.08    2.24
   4  -1 -10   81.93    2.09
  -4   1  10   77.71    2.02
   4   1 -10   78.06    2.20
   4   1 -10   76.05    2.05
  -4   1  10   78.80    2.02
   4   1 -10   78.50    2.19
   3  -1 -10   29.27    1.06
   3  -1 -10   29.56    1.15
  -3  -1  10   28.97    1.13
  -3  -1  10   29.38    1.15
  -3  -1  10   30.29    1.07
   3  -1 -10   30.36    1.07
   3   1 -10   29.03    1.14
   3   1 -10   27.96    1.10
   3   1 -10   28.96    1.04
  -3   1  10   29.22    1.04
   3   1 -10   28.99    1.09
   2  -1 -10   14.39    0.75
   2  -1 -10   14.36    0.72
  -2  -1  10   14.80    0.83
  -2  -1  10   14.26    0.80
  -2  -1  10   15.78    0.75
   2   1 -10   14.59    0.71
   2   1 -10   14.21    0.75
   2   1 -10   14.54    0.80
   2   1 -10   14.52    0.72
  -2   1  10   14.11    0.73
   1  -1 -10   21.14    0.84
  -1  -1  10   21.37    0.87
   1  -1 -10   20.31    0.89
  -1  -1  10   20.14    1.11
  -1  -1  10   21.08    0.93
   1   1 -10   20.45    0.85
   1   1 -10   21.38    0.93
   1   1 -10   21.15    0.81
  -1   1  10   20.16    0.88
   1   1 -10   20.65    0.83
   0  -1 -10   44.55    1.41
   0  -1  10   45.13    1.38
   0  -1  10   42.95    1.40
   0  -1 -10   44.62    1.33
   0   1  10   45.25    1.34
   0   1 -10   46.09    1.28
   0   1  10   44.50    1.19
   0   1 -10   43.23    1.34
   0   1 -10   43.28    1.34
   0   1  10   42.28    1.39
   0   1 -10   46.49    1.44
   1  -1  10   13.15    0.71
  -1  -1 -10   12.49    0.75
   1  -1  10   13.24    0.75
  -1  -1 -10   13.70    0.70
   1  -1  10   13.03    0.76
  -1   1 -10   13.29    0.76
   1   1  10   13.04    0.77
  -1   1 -10   14.00    0.58
   1   1  10   12.69    0.71
  -1   1 -10   13.03    0.72
  -1   1 -10   14.07    0.74
   1   1  10   13.75    0.68
   2  -1  10   22.40    0.93
   2  -1  10   21.99    0.96
  -2  -1 -10   22.04    1.00
   2  -1  10   21.21    0.99
  -2  -1 -10   20.99    0.92
  -2  -1 -10   21.56    0.90
  -2   1 -10   21.50    0.93
   2   1  10   23.69    0.97
   2   1  10   21.83    1.01
  -2   1 -10   22.06    0.99
   2   1  10   22.69    0.92
  -3  -1 -10   52.74    1.56
  -3  -1 -10   51.25    1.67
  -3  -1 -10   50.58    1.60
   3  -1  10   53.19    1.62
   3  -1  10   53.73    1.71
   3  -1  10   52.28    1.62
  -3  -1 -10   50.68    1.67
   3   1  10   54.74    1.62
  -3   1 -10   51.02    1.61
   3   1  10   47.00    1.80
  -3   1 -10   49.08    1.57
   3   1  10   51.58    1.61
   4  -1  10   28.10    1.41
  -4  -1 -10   28.75    1.29
  -4  -1 -10   27.57    1.14
  -4  -1 -10   26.11    1.06
   4  -1  10   27.36    1.14
  -4  -1 -10   27.42    1.73
  -4   1 -10   28.98    1.15
  -4   1 -10   25.96    1.11
   4   1  10   27.41    1.18
   4   1  10   26.35    1.15
   4   1  10   27.05    1.35
   5  -1  10   11.00    0.83
  -5  -1 -10   12.81    0.88
   5  -1  10   10.53    0.90
   5  -1  10   11.30    0.81
  -5  -1 -10   11.93    0.75
  -5   1 -10   12.95    0.83
   5   1  10   11.50    0.90
   5   1  10   12.36    0.93
   5   1  10   11.49    0.87
  -6  -1 -10   15.38    0.98
   6  -1  10   14.30    1.07
   6  -1  10   14.33    1.07
  -6  -1 -10   16.46    0.99
   6  -1  10   14.87    0.95
   6   1  10   16.19    1.04
   6   1  10   13.58    1.03
   6   1  10   16.12    1.00
  -7  -2  10    7.86    0.72
   7  -2 -10    4.94    0.62
   7   2 -10    4.99    1.10
  -6  -2  10   32.58    1.37
   6  -2 -10   32.60    1.39
   6   2 -10   32.87    1.40
   6   2 -10   32.46    1.42
   5  -2 -10    0.02    0.33
   5  -2 -10    0.19    0.31
  -5  -2  10    0.12    0.41
   5  -2 -10    0.18    0.28
   5   2 -10    0.46    0.39
   5   2 -10    0.72    0.42
   5   2 -10   -0.54    0.30
   4  -2 -10    0.55    0.31
   4  -2 -10    0.53    0.32
  -4  -2  10    0.28    0.45
   4  -2 -10    0.11    0.32
  -4  -2  10    0.51    0.46
   4   2 -10   -0.45    0.35
   4   2 -10    0.85    0.40
  -4   2  10    0.17    0.27
   4   2 -10    0.84    0.41
  -4   2  10    0.29    0.30
  -3  -2  10   62.99    1.87
  -3  -2  10   59.40    1.88
   3  -2 -10   61.96    1.71
   3  -2 -10   63.65    1.75
  -3  -2  10   63.42    1.93
  -3   2  10   63.08    1.90
   3   2 -10   60.61    1.79
   3   2 -10   62.61    1.90
   3   2 -10   61.60    1.85
   3   2 -10   60.68    1.81
  -2  -2  10    3.60    0.50
  -2  -2  10    3.05    0.52
   2  -2 -10    3.89    0.46
   2  -2 -10    3.71    0.42
  -2  -2  10    3.72    0.50
  -2   2  10    4.16    0.47
   2   2 -10    3.15    0.43
   2   2 -10    4.06    0.50
   2   2 -10    3.84    0.48
   2   2 -10    4.78    0.57
   1  -2 -10   13.25    0.68
   1  -2 -10   13.84    0.76
  -1  -2  10   13.15    0.81
  -1  -2  10   12.63    0.83
  -1  -2  10   13.13    0.81
   1   2 -10   12.95    0.68
  -1   2  10   12.97    0.75
   1   2 -10   13.35    0.78
   1   2 -10   13.09    0.72
   1   2 -10   12.54    0.81
   0  -2 -10   72.15    2.02
   0  -2 -10   69.38    2.01
   0  -2 -10   71.54    1.88
   0  -2  10   70.08    2.03
   0  -2  10   71.05    2.05
   0  -2  10   72.63    2.06
   0   2 -10   76.10    2.40
   0   2 -10   69.94    1.93
   0   2  10   71.88    1.90
   0   2 -10   70.09    2.03
   0   2  10   70.08    2.01
   0   2 -10   72.50    1.79
  -1  -2 -10   73.76    2.06
   1  -2  10   73.08    2.07
  -1  -2 -10   71.59    1.94
   1  -2  10   75.55    2.09
  -1  -2 -10   74.14    2.11
  -1  -2 -10   71.95    2.09
   1  -2  10   72.78    2.12
   1   2  10   70.43    2.27
   1   2  10   73.56    2.10
  -1   2 -10   72.54    1.98
  -1   2 -10   75.66    2.11
  -1   2 -10   74.42    2.12
   1   2  10   75.63    1.98
   2  -2  10   26.34    1.09
  -2  -2 -10   26.88    1.04
  -2  -2 -10   27.02    1.16
  -2  -2 -10   25.76    1.09
   2  -2  10   26.14    1.03
   2  -2  10   27.18    1.20
  -2  -2 -10   27.40    1.17
   2  -2  10   26.54    1.13
  -2   2 -10   26.02    1.10
   2   2  10   27.18    1.07
   2   2  10   26.00    1.16
  -2   2 -10   27.02    1.05
  -2   2 -10   27.39    1.18
  -3  -2 -10   12.96    0.82
   3  -2  10   11.69    1.19
  -3  -2 -10   12.80    0.85
  -3  -2 -10   13.72    0.90
   3  -2  10   12.13    0.75
   3  -2  10   12.43    0.80
   3  -2  10   11.68    1.12
  -3   2 -10   12.42    0.78
  -3   2 -10   12.67    0.81
   3   2  10   12.82    0.90
   3   2  10   13.22    0.82
  -4  -2 -10   21.60    1.12
   4  -2  10   21.32    1.15
  -4  -2 -10   20.79    1.01
   4  -2  10   19.32    1.51
   4  -2  10   19.16    0.96
  -4  -2 -10   21.52    1.08
  -4  -2 -10   21.60    1.03
  -4   2 -10   20.95    0.98
   4   2  10   21.58    1.04
  -4   2 -10   19.61    0.97
   4   2  10   21.75    1.13
   5  -2  10    4.78    0.68
  -5  -2 -10    3.58    0.92
   5  -2  10    4.91    0.58
   5  -2  10    5.48    0.59
  -5  -2 -10    4.26    0.65
   5   2  10    4.24    0.65
   5   2  10    4.74    0.60
   6  -2  10    5.98    0.60
  -6  -2 -10    6.60    0.75
   6  -2  10    5.23    0.62
  -6   2 -10    7.41    0.62
   6   2  10    8.68    0.82
   6   2  10    5.20    0.67
  -6  -3  10    7.10    0.77
   6  -3 -10    5.38    0.66
   6  -3 -10    7.63    0.61
   6   3 -10    4.84    0.66
   6   3 -10    6.78    0.79
   5  -3 -10    1.53    0.34
   5  -3 -10    0.37    0.37
  -5  -3  10    1.48    0.54
   5   3 -10    1.51    0.46
   5   3 -10    1.16    0.51
   4  -3 -10    1.85    0.35
  -4  -3  10    2.15    0.54
   4  -3 -10    1.76    0.37
  -4  -3  10    2.52    0.54
  -4  -3  10    1.78    0.51
  -4  -3  10    1.78    0.55
   4  -3 -10    1.74    0.36
   4   3 -10    1.59    0.56
   4   3 -10    1.27    0.43
   3  -3 -10    0.50    0.31
  -3  -3  10    1.23    0.45
  -3  -3  10    0.75    0.42
   3  -3 -10    0.39    0.28
   3  -3 -10    1.05    0.34
  -3  -3  10    0.76    0.46
  -3  -3  10    0.59    0.37
   3   3 -10    0.71    0.43
   3   3 -10    0.34    0.39
   3   3 -10    0.61    0.38
  -3   3  10    0.45    0.41
   3   3 -10    0.92    0.40
  -2  -3  10    3.92    0.60
   2  -3 -10    4.04    0.49
  -2  -3  10    3.45    0.55
   2  -3 -10    4.09    0.64
  -2  -3  10    4.37    1.08
   2  -3 -10    4.46    0.44
   2   3 -10    3.73    0.47
  -2   3  10    3.55    0.46
   2   3 -10    4.21    0.49
   2   3 -10    3.61    0.59
   2   3 -10    3.00    0.54
  -1  -3  10    3.93    0.58
  -1  -3  10    4.50    0.79
   1  -3 -10    3.64    0.70
  -1  -3  10    5.09    0.63
   1  -3 -10    4.78    0.46
   1  -3 -10    4.53    0.54
  -1   3  10    5.18    0.57
   1   3 -10    4.82    0.62
   1   3 -10    4.96    0.60
   1   3 -10    5.02    0.52
   1   3 -10    4.30    0.46
   0  -3  10   24.21    1.18
   0  -3 -10   26.24    0.97
   0  -3  10   26.50    1.19
   0  -3 -10   25.33    1.16
   0  -3 -10   25.64    1.14
   0   3 -10   23.30    1.02
   0   3 -10   26.89    1.22
   0   3 -10   25.95    1.41
   0   3 -10   26.46    1.21
   0   3  10   24.33    1.13
  -1  -3 -10    3.03    0.52
   1  -3  10    3.21    0.57
  -1  -3 -10    3.86    0.58
   1  -3  10    4.44    0.57
   1  -3  10    2.63    0.79
  -1  -3 -10    3.88    0.45
  -1  -3 -10    3.79    0.56
  -1   3 -10    3.15    0.45
   1   3  10    3.76    0.48
   1   3  10    3.51    0.38
   1   3  10    3.27    0.56
  -1   3 -10    4.03    0.58
  -1   3 -10    4.22    0.57
   2  -3  10   15.14    0.88
  -2  -3 -10   14.96    0.95
   2  -3  10   14.47    0.90
  -2  -3 -10   13.38    0.75
   2  -3  10   13.98    0.96
  -2  -3 -10   14.40    0.93
  -2  -3 -10   15.11    0.96
   2   3  10   13.91    0.81
   2   3  10   14.44    1.18
  -2   3 -10   14.56    0.78
  -2   3 -10   15.07    0.88
   2   3  10   14.90    0.75
   3  -3  10   18.07    0.97
  -3  -3 -10   20.45    1.11
   3  -3  10   21.20    1.03
   3  -3  10   17.99    1.12
  -3  -3 -10   21.33    1.16
   3  -3  10   20.92    0.93
  -3  -3 -10   22.30    0.96
   3   3  10   18.87    1.35
   3   3  10   22.95    1.63
  -3   3 -10   21.42    1.03
  -3   3 -10   22.44    0.98
   4  -3  10    1.35    0.45
  -4  -3 -10    1.29    0.49
   4  -3  10    1.37    0.41
  -4  -3 -10    2.56    0.55
   4  -3  10    1.33    0.57
   4  -3  10    2.56    0.54
   4   3  10    1.52    0.46
  -4   3 -10    1.27    0.55
   4   3  10    1.14    0.57
  -4   3 -10    1.27    0.42
   5  -3  10   15.21    0.87
   5  -3  10   13.54    1.63
   5  -3  10   14.89    1.32
  -5  -3 -10   17.12    1.13
   5  -3  10   15.08    0.85
   5   3  10   14.86    0.99
   5   3  10   21.74    1.16
  -5   3 -10   15.52    0.85
  -4  -4  10    2.87    0.67
  -4  -4  10    4.86    1.14
   4  -4 -10    4.75    0.48
   4   4 -10    5.33    0.72
   4   4 -10    4.04    0.60
  -3  -4  10    0.46    0.47
  -3  -4  10    0.26    0.43
  -3  -4  10    0.07    0.44
  -3  -4  10    1.00    0.51
   3  -4 -10    0.32    0.33
   3  -4 -10    0.49    0.35
   3   4 -10   -0.22    0.36
   3   4 -10    0.46    0.46
   3   4 -10   -0.18    0.34
  -2  -4  10   16.41    0.89
  -2  -4  10   12.58    1.00
   2  -4 -10   14.10    0.85
  -2  -4  10   13.51    1.07
  -2  -4  10   14.32    1.04
   2  -4 -10   14.96    0.88
   2   4 -10   14.59    0.86
   2   4 -10   13.33    1.03
   2   4 -10   14.59    0.86
  -1  -4  10   15.47    1.08
  -1  -4  10   16.52    1.11
   1  -4 -10   16.54    0.98
  -1  -4  10   17.13    1.07
   1  -4 -10   16.56    0.99
   1   4 -10   15.92    0.83
   1   4 -10   15.71    0.87
   1   4 -10   17.92    1.11
   0  -4  10   18.65    1.17
   0  -4  10   19.22    1.10
   0  -4  10   20.00    1.14
   0  -4 -10   18.35    1.05
   0  -4 -10   19.38    1.07
   0  -4 -10   20.61    0.80
   0   4 -10   17.76    0.87
   0   4 -10   19.42    1.11
  -1  -4 -10    1.51    0.49
   1  -4  10    1.36    0.48
  -1  -4 -10    2.90    0.55
  -1  -4 -10    1.23    0.32
   1  -4  10    1.94    0.52
   1  -4  10    0.61    0.53
  -1   4 -10    1.74    0.49
  -1   4 -10    1.84    0.39
   1   4  10    1.10    0.36
   1   4  10    1.17    0.31
  -2  -4 -10    3.37    0.61
   2  -4  10    3.52    0.65
   2  -4  10    5.62    0.63
   2  -4  10    5.04    0.63
  -2  -4 -10    5.60    0.69
  -2  -4 -10    4.75    0.47
  -2   4 -10    5.12    0.51
   2   4  10    4.57    0.51
   2   4  10    5.46    0.53
  -2   4 -10    3.88    0.55
   3  -4  10    3.53    0.54
  -3  -4 -10    4.16    0.65
  -3  -4 -10    5.61    0.90
   3  -4  10    2.36    0.60
   3  -4  10    3.29    0.55
  -3  -4 -10    2.98    0.45
  -3   4 -10    4.08    0.55
   3   4  10    3.98    0.51
   3   4  10    4.99    0.54
   7   0 -11    0.88    0.39
  -7   0  11    0.09    0.28
   7   0 -11    0.01    0.34
   7   0 -11    0.22    0.31
   6   0 -11    6.50    0.55
  -6   0  11    6.18    0.62
   6   0 -11    4.81    0.60
   6   0 -11    5.99    0.61
   5   0 -11    9.19    0.79
  -5   0  11   10.87    0.82
   5   0 -11   11.69    0.77
   5   0 -11    9.25    0.80
   4   0 -11    9.20    0.54
   4   0 -11    9.88    0.73
  -4   0  11   10.11    0.73
   4   0 -11   10.23    0.76
  -4   0  11   10.19    0.71
   3   0 -11    3.44    0.50
  -3   0  11    3.61    0.47
  -3   0  11    2.47    0.47
   3   0 -11    4.08    0.37
   3   0 -11    3.89    0.49
   3   0 -11    3.23    0.46
   2   0 -11    9.76    0.70
  -2   0  11    9.92    0.54
  -2   0  11    9.68    0.72
   2   0 -11    9.40    0.64
   2   0 -11   10.48    0.68
   2   0 -11    9.95    0.51
  -2   0  11   10.76    0.71
  -1   0  11   60.74    1.62
   1   0 -11   60.56    1.72
   1   0 -11   63.32    1.81
  -1   0  11   60.36    1.78
   1   0 -11   61.58    1.58
   0   0 -11    0.07    0.32
   0   0  11    0.26    0.28
   0   0 -11   -0.16    0.27
   0   0  11    0.19    0.32
   1   0  11   11.92    0.71
   1   0  11   12.36    0.74
  -1   0 -11   12.65    0.79
   1   0  11   12.17    0.78
  -1   0 -11   12.55    0.72
   2   0  11    0.36    0.35
  -2   0 -11    0.32    0.27
  -2   0 -11    0.23    0.32
   2   0  11    0.40    0.41
   2   0  11   -0.15    0.32
  -2   0 -11    0.63    0.35
  -3   0 -11   23.89    1.12
  -3   0 -11   24.25    1.05
  -3   0 -11   22.22    0.88
   3   0  11   23.80    1.08
   3   0  11   24.07    1.06
   3   0  11   23.30    1.08
   4   0  11    1.83    0.47
  -4   0 -11    1.18    0.43
   4   0  11    1.52    0.43
  -4   0 -11    0.98    0.42
   4   0  11    1.32    0.60
  -4   0 -11    0.69    0.30
   5   0  11    4.19    0.68
   5   0  11    4.23    0.64
  -5   0 -11    4.29    0.44
  -5   0 -11    5.59    0.67
   5   0  11    5.58    0.65
   6   0  11    0.35    0.51
  -6   0 -11    0.34    0.28
  -6   0 -11   -0.24    0.31
   6   0  11    0.17    0.43
   6   0  11   -0.15    0.36
   7  -1 -11   13.54    0.99
  -7  -1  11   12.90    1.14
   7  -1 -11   14.54    0.76
   7   1 -11   15.79    1.20
   7   1 -11   18.19    0.93
   7   1 -11   15.21    1.12
  -6  -1  11   20.15    1.02
   6  -1 -11   21.42    0.92
   6  -1 -11   19.23    1.10
   6   1 -11   19.98    1.13
   6   1 -11   20.27    1.07
   6   1 -11   20.71    0.99
  -6   1  11   21.61    0.85
  -5  -1  11   36.04    1.37
   5  -1 -11   36.40    1.43
   5  -1 -11   36.81    1.26
  -5   1  11   38.25    1.24
   5   1 -11   37.95    1.43
   5   1 -11   37.33    1.45
   5   1 -11   38.08    1.31
   4  -1 -11   10.91    1.09
  -4  -1  11   10.61    0.80
   4  -1 -11   11.50    0.76
   4  -1 -11   11.77    1.17
  -4  -1  11   13.18    0.80
   4   1 -11   11.23    0.81
   4   1 -11   11.12    0.71
  -4   1  11   10.17    0.69
   4   1 -11   10.68    0.79
   3  -1 -11   29.06    1.10
  -3  -1  11   28.79    1.17
   3  -1 -11   29.67    1.18
   3  -1 -11   28.81    1.07
  -3  -1  11   28.05    1.06
  -3  -1  11   28.10    1.17
   3   1 -11   29.01    1.14
   3   1 -11   28.89    1.11
  -3   1  11   27.84    1.07
   3   1 -11   29.37    1.06
   3   1 -11   30.36    1.20
   2  -1 -11   69.66    1.93
  -2  -1  11   68.96    1.86
  -2  -1  11   67.04    1.99
   2  -1 -11   67.46    1.86
  -2  -1  11   66.13    1.96
  -2   1  11   64.27    1.83
   2   1 -11   66.55    1.79
   2   1 -11   63.52    1.83
   2   1 -11   66.98    1.94
   2   1 -11   65.60    1.83
  -1  -1  11   80.36    2.27
   1  -1 -11   84.61    2.26
  -1  -1  11   84.38    2.31
  -1  -1  11   86.82    2.21
   1  -1 -11   85.46    2.20
   1   1 -11   85.71    2.14
  -1   1  11   81.49    2.23
   1   1 -11   82.42    2.29
   1   1 -11   84.42    2.16
   1   1 -11   82.15    2.19
   0  -1  11   61.22    1.83
   0  -1 -11   60.47    1.74
   0  -1  11   64.54    1.80
   0  -1 -11   63.37    1.85
   0   1  11   62.76    1.60
   0   1 -11   62.06    1.66
   0   1  11   65.78    1.79
   0   1 -11   63.34    1.88
   0   1  11   62.02    1.84
   0   1 -11   64.19    1.79
   0   1 -11   62.16    1.79
  -1  -1 -11    2.59    0.46
   1  -1  11    2.35    0.42
   1  -1  11    2.42    0.47
   1  -1  11    2.35    0.43
  -1  -1 -11    1.74    0.37
   1   1  11    2.41    0.36
  -1   1 -11    2.30    0.46
   1   1  11    3.08    0.46
   1   1  11    1.27    0.40
  -1   1 -11    2.40    0.40
  -1   1 -11    2.58    0.45
   2  -1  11   52.95    1.60
  -2  -1 -11   50.93    1.66
  -2  -1 -11   50.18    1.58
   2  -1  11   52.20    1.67
  -2  -1 -11   50.68    1.55
   2  -1  11   51.70    1.64
   2   1  11   51.76    1.56
   2   1  11   49.80    1.66
  -2   1 -11   51.60    1.60
  -2   1 -11   51.96    1.67
   2   1  11   52.78    1.61
   3  -1  11   93.42    2.46
  -3  -1 -11   91.46    2.53
   3  -1  11   91.37    2.54
  -3  -1 -11   87.95    2.43
  -3  -1 -11   89.65    2.37
   3  -1  11   85.86    2.44
  -3  -1 -11   92.51    2.53
  -3   1 -11   96.08    2.54
   3   1  11   92.41    3.02
   3   1  11   91.53    2.48
   3   1  11   89.80    2.56
  -3   1 -11   92.55    2.49
  -4  -1 -11   19.51    1.02
   4  -1  11   17.61    1.05
   4  -1  11   18.90    0.99
   4  -1  11   19.53    1.00
  -4  -1 -11   17.64    0.89
  -4  -1 -11   18.82    1.04
   4   1  11   19.32    1.06
   4   1  11   16.73    1.18
   4   1  11   18.31    1.00
  -4   1 -11   16.90    1.01
  -4   1 -11   17.94    0.98
  -5  -1 -11    8.43    0.67
  -5  -1 -11    7.57    0.78
   5  -1  11    6.56    0.77
   5  -1  11    6.28    0.66
   5  -1  11    6.25    0.67
   5   1  11    5.53    0.68
   5   1  11    6.46    0.72
   5   1  11    8.65    0.83
  -5   1 -11    6.52    0.66
   6  -1  11   15.03    1.16
   6  -1  11   16.32    0.95
  -6  -1 -11   18.02    1.42
  -6  -1 -11   15.22    0.86
   6  -1  11   17.90    1.02
   6   1  11   17.60    1.19
  -6   1 -11   17.63    0.98
   6   1  11   17.43    1.34
   6   1  11   16.20    1.09
  -6  -2  11    7.62    0.75
   6  -2 -11    7.15    0.77
   6   2 -11    6.60    0.76
   6   2 -11    8.35    0.82
   5  -2 -11    7.57    0.60
   5  -2 -11    8.61    0.66
  -5  -2  11    6.59    0.71
   5  -2 -11    6.36    0.67
   5   2 -11   10.03    0.80
   5   2 -11    9.24    0.80
  -5   2  11    8.29    0.56
   5   2 -11    8.87    0.84
  -4  -2  11    3.08    0.54
  -4  -2  11    3.38    0.54
   4  -2 -11    3.16    0.45
  -4  -2  11    3.77    0.60
   4  -2 -11    3.08    0.50
   4  -2 -11    3.17    0.44
   4   2 -11    2.80    0.85
   4   2 -11    4.16    0.62
   4   2 -11    2.43    0.50
  -4   2  11    2.93    0.44
  -4   2  11    3.13    0.43
  -3  -2  11   10.67    0.82
   3  -2 -11    9.64    0.70
  -3  -2  11   11.38    0.86
   3  -2 -11   10.81    0.69
  -3  -2  11   10.07    0.77
   3   2 -11   10.30    0.76
  -3   2  11   10.48    0.69
   3   2 -11   11.45    0.84
   3   2 -11   10.05    0.75
   3   2 -11   10.71    0.77
  -2  -2  11   13.58    0.92
  -2  -2  11   15.14    0.89
   2  -2 -11   13.11    0.73
   2  -2 -11   13.90    0.79
  -2  -2  11   15.78    0.88
   2   2 -11   14.99    0.84
   2   2 -11   13.87    0.79
  -2   2  11   15.31    1.02
   2   2 -11   15.11    0.80
   2   2 -11   15.70    0.91
  -1  -2  11   33.16    1.27
   1  -2 -11   31.96    1.21
   1  -2 -11   30.65    1.10
  -1  -2  11   33.81    1.30
   1   2 -11   33.80    1.11
   1   2 -11   30.78    1.26
   1   2 -11   30.93    1.16
  -1   2  11   31.60    1.21
   1   2 -11   32.99    1.25
   0  -2 -11   87.11    2.37
   0  -2 -11   83.00    2.36
   0  -2  11   88.26    2.40
   0  -2  11   85.04    2.39
   0  -2  11   84.74    2.39
   0  -2 -11   85.41    2.22
   0   2 -11   82.82    2.24
   0   2 -11   83.99    2.34
   0   2 -11   87.11    2.09
   0   2 -11   81.62    2.36
   0   2  11   87.26    2.36
   1  -2  11   33.73    1.33
   1  -2  11   31.71    1.27
  -1  -2 -11   33.06    1.30
  -1  -2 -11   31.40    1.14
   1  -2  11   31.45    1.26
  -1  -2 -11   33.95    1.30
   1   2  11   32.19    1.30
  -1   2 -11   34.61    1.31
   1   2  11   32.44    1.06
  -1   2 -11   31.69    1.19
   1   2  11   33.79    1.21
  -1   2 -11   35.24    1.33
   2  -2  11    9.55    0.77
   2  -2  11   10.33    0.73
   2  -2  11   10.36    0.97
  -2  -2 -11   10.22    0.81
  -2  -2 -11   11.47    0.94
  -2  -2 -11   10.42    0.81
   2  -2  11    9.22    0.80
  -2  -2 -11   10.37    0.72
   2   2  11   11.08    0.76
  -2   2 -11   10.60    0.74
  -2   2 -11   12.17    0.85
  -2   2 -11   10.67    0.78
   2   2  11   10.63    0.70
   2   2  11   10.49    0.84
   3  -2  11    2.22    0.46
  -3  -2 -11    1.37    0.43
   3  -2  11    2.00    0.48
  -3  -2 -11    1.89    0.43
  -3  -2 -11    2.00    0.47
   3  -2  11    1.27    0.62
   3  -2  11    1.48    0.53
  -3  -2 -11    2.24    0.50
  -3   2 -11    1.44    0.43
   3   2  11    1.51    0.46
   3   2  11    1.50    0.49
  -3   2 -11    1.14    0.43
   4  -2  11   14.90    0.90
  -4  -2 -11   14.49    0.94
   4  -2  11   15.27    0.93
   4  -2  11   14.27    1.02
  -4  -2 -11   15.79    0.91
   4  -2  11   13.68    0.87
  -4  -2 -11   15.34    1.01
   4   2  11   14.96    1.00
   4   2  11   14.51    0.94
  -4   2 -11   15.29    0.90
  -5  -2 -11   26.10    1.30
   5  -2  11   25.17    1.15
   5  -2  11   25.97    1.19
   5  -2  11   27.13    1.37
   5   2  11   26.07    1.25
   5   2  11   27.68    1.33
  -5  -3  11    0.32    0.47
   5  -3 -11    1.29    0.42
   5  -3 -11    0.72    0.31
   5  -3 -11    0.49    0.38
   5  -3 -11   -0.13    0.27
   5   3 -11    0.92    0.49
   5   3 -11    0.33    0.39
   4  -3 -11   19.32    0.87
  -4  -3  11   18.43    1.10
   4  -3 -11   18.87    0.84
  -4  -3  11   18.66    1.15
   4  -3 -11   19.29    0.88
   4   3 -11   17.74    1.02
   4   3 -11   19.44    1.14
  -3  -3  11   16.04    1.05
  -3  -3  11   16.70    1.08
   3  -3 -11   14.84    0.82
   3  -3 -11   15.26    0.83
   3  -3 -11   17.19    0.78
  -3  -3  11   15.36    1.00
   3   3 -11   14.38    0.88
   3   3 -11   15.42    1.02
   3   3 -11   15.39    0.88
   2  -3 -11    0.54    0.35
   2  -3 -11    0.17    0.28
   2  -3 -11   -0.05    0.31
  -2  -3  11    0.57    0.41
  -2  -3  11   -0.13    0.44
  -2  -3  11    0.61    0.45
   2   3 -11    0.83    0.39
   2   3 -11    0.71    0.35
   2   3 -11    0.62    0.39
   2   3 -11    0.17    0.42
  -1  -3  11    9.03    0.84
   1  -3 -11    8.88    0.63
  -1  -3  11    8.77    0.84
   1  -3 -11    8.77    0.74
   1  -3 -11    9.10    0.75
  -1  -3  11    8.76    0.80
   1   3 -11    7.92    0.62
   1   3 -11    8.11    0.70
  -1   3  11    9.03    0.96
   1   3 -11   10.15    0.83
   1   3 -11    8.61    0.80
   0  -3  11    1.30    0.49
   0  -3 -11    1.20    0.43
   0  -3  11    1.26    0.52
   0  -3  11    0.68    0.42
   0  -3 -11    1.39    0.43
   0  -3 -11    1.83    0.36
   0   3  11    1.34    0.45
   0   3 -11    2.17    0.42
   0   3 -11    0.83    0.43
   0   3 -11    1.36    0.30
   0   3 -11    1.34    0.51
  -1  -3 -11    9.60    0.68
   1  -3  11   10.50    0.84
  -1  -3 -11    9.66    0.86
   1  -3  11    9.74    0.85
   1  -3  11    9.98    0.89
  -1  -3 -11   10.24    0.83
  -1   3 -11    9.63    0.81
   1   3  11   10.17    0.86
  -1   3 -11    9.56    0.71
   1   3  11   11.05    0.73
   2  -3  11    6.45    0.75
  -2  -3 -11    7.19    0.75
   2  -3  11    5.21    0.64
  -2  -3 -11    6.59    1.24
  -2  -3 -11    6.22    0.64
   2  -3  11    6.63    0.66
   2   3  11    6.29    0.58
  -2   3 -11    5.56    0.65
   2   3  11    7.51    0.77
   2   3  11    8.32    0.71
   3  -3  11   10.01    0.83
  -3  -3 -11   10.58    0.95
   3  -3  11    9.94    0.74
   3  -3  11   11.05    0.81
  -3  -3 -11   10.01    0.82
   3  -3  11    9.72    0.91
  -3   3 -11   10.14    0.75
   3   3  11   10.80    0.91
   3   3  11    9.67    0.81
  -3   3 -11    9.90    0.79
   4  -3  11    2.65    0.53
   4  -3  11    2.87    0.47
   4  -3  11    2.12    0.70
   4  -3  11    2.17    0.46
   4   3  11    1.74    0.49
   4   3  11    2.52    0.63
   4  -4 -11    0.31    0.51
  -4  -4  11    0.85    0.53
   4   4 -11    0.38    0.46
   4   4 -11    0.05    0.39
  -3  -4  11    4.55    0.72
   3  -4 -11    5.31    0.56
  -3  -4  11    1.75    0.74
   3  -4 -11    6.16    0.61
  -3  -4  11    4.00    0.67
   3   4 -11    5.17    0.61
   3   4 -11    5.68    0.76
   2  -4 -11   25.91    1.23
  -2  -4  11   26.87    1.62
  -2  -4  11   28.02    1.40
   2  -4 -11   25.80    1.18
  -2  -4  11   26.86    1.38
   2   4 -11   27.27    1.14
   2   4 -11   28.36    1.39
   2   4 -11   24.43    1.13
  -1  -4  11   55.42    1.95
   1  -4 -11   56.21    1.54
   1  -4 -11   54.68    1.85
   1  -4 -11   53.42    1.84
  -1  -4  11   56.68    2.00
  -1  -4  11   53.59    1.99
   1   4 -11   56.62    2.00
   1   4 -11   56.22    1.64
   1   4 -11   53.30    1.69
   0  -4 -11   37.70    1.54
   0  -4  11   38.18    1.65
   0  -4 -11   38.95    1.54
   0  -4 -11   38.44    1.21
   0  -4  11   35.97    1.58
   0  -4  11   37.94    1.54
   0   4 -11   39.99    1.62
   0   4 -11   39.37    1.54
  -1  -4 -11    6.09    0.55
  -1  -4 -11    5.13    0.68
   1  -4  11    5.03    0.69
   1  -4  11    6.23    0.76
  -1  -4 -11    5.76    0.71
   1  -4  11    5.17    0.66
  -1   4 -11    5.98    0.70
  -1   4 -11    5.46    0.81
   2  -4  11    0.38    0.43
   2  -4  11    1.58    0.57
  -2  -4 -11    1.51    0.52
  -2  -4 -11    1.15    0.49
  -2  -4 -11    1.66    0.36
   2  -4  11    0.49    0.43
  -2   4 -11    0.11    0.35
   2   4  11   -0.19    0.62
   2   4  11    0.95    0.34
  -2   4 -11    0.34    0.40
   3  -4  11    0.10    0.38
   3  -4  11    0.28    0.44
   3  -4  11    0.26    0.40
  -3  -4 -11    0.03    0.43
  -3  -4 -11    0.16    0.41
   3   4  11    0.26    0.33
  -3   4 -11   -0.14    0.34
   3   4  11   -0.28    0.35
   7   0 -12    0.34    0.38
   7   0 -12    0.57    0.32
   7   0 -12    0.89    0.46
  -7   0  12    0.54    0.33
   6   0 -12    0.06    0.34
   6   0 -12   -0.12    0.25
   6   0 -12    0.10    0.33
  -6   0  12   -0.24    0.29
   5   0 -12   10.47    0.85
  -5   0  12    9.39    0.76
   5   0 -12   10.52    0.77
  -4   0  12   32.37    1.25
   4   0 -12   33.89    1.32
  -4   0  12   31.02    1.24
   4   0 -12   33.00    1.25
   4   0 -12   32.68    1.01
   4   0 -12   32.79    1.27
  -3   0  12  173.76    4.14
   3   0 -12  182.12    4.19
   3   0 -12  164.45    4.30
   3   0 -12  176.65    4.18
   3   0 -12  173.08    3.85
   2   0 -12   12.21    0.74
  -2   0  12   12.33    0.66
   2   0 -12   13.10    0.60
  -2   0  12   11.47    0.81
   2   0 -12   13.44    0.82
   2   0 -12   13.80    0.79
  -2   0  12   12.14    0.78
  -1   0  12   16.65    0.89
  -1   0  12   17.16    0.75
   1   0 -12   17.03    0.85
   1   0 -12   17.71    0.84
   1   0 -12   17.39    0.91
   0   0  12   22.00    0.90
   0   0  12   21.31    1.01
   0   0 -12   21.06    0.93
   0   0 -12   20.60    1.00
   1   0  12   37.51    1.26
   1   0  12   33.67    1.32
  -1   0 -12   38.08    1.37
   1   0  12   37.23    1.30
  -1   0 -12   34.96    1.26
  -2   0 -12   44.31    1.51
   2   0  12   45.54    1.53
   2   0  12   46.46    1.60
  -2   0 -12   47.65    1.62
   2   0  12   47.89    1.57
  -2   0 -12   46.77    1.39
  -3   0 -12   65.89    2.01
   3   0  12   65.01    2.03
  -3   0 -12   65.86    1.75
  -3   0 -12   61.67    1.94
   3   0  12   64.00    1.96
   3   0  12   64.45    1.98
   4   0  12   29.31    1.37
  -4   0 -12   27.81    1.00
   4   0  12   27.73    1.24
   4   0  12   27.66    1.28
  -5   0 -12    1.19    0.34
   5   0  12    1.87    0.53
   5   0  12    1.90    0.52
   5   0  12    1.03    0.51
  -5   0 -12    2.12    0.49
  -6   0 -12    2.51    0.35
  -6   0 -12    1.20    0.45
   6   0  12    1.12    0.49
   6   0  12    2.00    0.56
   7  -1 -12    2.73    0.55
   7  -1 -12    2.00    0.52
   7   1 -12    3.40    0.63
   7   1 -12    2.25    0.53
   6  -1 -12   11.52    0.77
   6  -1 -12   11.64    0.93
  -6  -1  12   12.90    0.85
   6   1 -12   14.31    0.83
  -6   1  12   12.43    0.71
   6   1 -12   12.55    0.96
   6   1 -12   13.34    0.93
   5  -1 -12   30.54    1.17
  -5  -1  12   28.19    1.24
   5  -1 -12   27.97    1.29
  -5   1  12   30.54    1.14
   5   1 -12   28.15    1.30
   5   1 -12   30.31    1.30
   5   1 -12   32.24    1.18
  -4  -1  12   31.19    1.28
   4  -1 -12   31.51    1.21
   4  -1 -12   30.66    1.30
  -4  -1  12   30.74    1.26
   4  -1 -12   31.14    1.19
   4   1 -12   32.13    1.30
   4   1 -12   33.39    1.32
   4   1 -12   30.24    1.49
   4   1 -12   31.12    1.15
  -4   1  12   31.56    1.32
  -3  -1  12   19.76    1.02
   3  -1 -12   22.26    1.54
   3  -1 -12   20.74    1.06
  -3  -1  12   19.74    1.28
  -3  -1  12   20.10    0.91
   3   1 -12   19.81    0.88
   3   1 -12   19.66    1.01
  -3   1  12   20.20    0.96
  -3   1  12   19.26    0.92
   3   1 -12   20.19    0.97
   3   1 -12   20.72    0.97
  -2  -1  12   11.61    0.84
  -2  -1  12   11.75    0.74
   2  -1 -12   11.35    0.73
   2  -1 -12   10.11    0.74
  -2  -1  12   13.24    0.84
  -2   1  12   11.65    0.76
   2   1 -12   12.21    0.71
   2   1 -12   11.01    0.80
   2   1 -12   12.03    0.73
   1  -1 -12   -0.08    0.31
  -1  -1  12    0.81    0.38
  -1  -1  12    0.19    0.35
   1  -1 -12   -0.04    0.35
  -1  -1  12    0.25    0.41
   1   1 -12    0.59    0.38
   1   1 -12    0.50    0.32
   1   1 -12    0.05    0.29
   1   1 -12    0.29    0.33
  -1   1  12   -0.22    0.35
   0  -1  12   79.72    2.29
   0  -1  12   78.81    2.25
   0  -1 -12   77.13    2.15
   0  -1  12   82.62    2.20
   0  -1 -12   79.78    2.26
   0   1 -12   77.67    2.24
   0   1 -12   81.38    2.15
   0   1 -12   73.00    2.11
   0   1  12   79.58    1.94
   0   1  12   77.11    2.21
   0   1 -12   79.03    2.01
   1  -1  12   46.12    1.55
   1  -1  12   47.19    1.51
  -1  -1 -12   43.48    1.46
  -1  -1 -12   48.85    1.61
   1  -1  12   44.65    1.55
  -1   1 -12   45.92    1.31
   1   1  12   47.60    1.40
   1   1  12   46.64    1.52
   1   1  12   45.74    1.58
  -1   1 -12   46.79    1.66
  -1   1 -12   46.13    1.59
   2  -1  12   19.95    1.21
  -2  -1 -12   20.80    0.98
  -2  -1 -12   22.77    1.09
   2  -1  12   19.82    1.06
  -2  -1 -12   21.70    0.96
   2  -1  12   20.27    1.08
   2   1  12   22.86    0.99
   2   1  12   22.93    1.19
  -2   1 -12   22.09    1.12
  -2   1 -12   22.72    1.16
   2   1  12   23.48    1.12
  -2   1 -12   19.86    0.99
  -3  -1 -12   19.46    1.46
   3  -1  12   18.48    0.99
   3  -1  12   19.21    1.03
  -3  -1 -12   19.89    1.07
  -3  -1 -12   18.05    0.91
  -3  -1 -12   17.80    1.01
   3  -1  12   19.59    1.08
   3   1  12   18.27    1.02
   3   1  12   21.25    1.11
  -3   1 -12   19.22    1.00
  -3   1 -12   20.01    1.06
   3   1  12   20.08    1.02
  -4  -1 -12   25.11    1.21
   4  -1  12   23.47    1.15
  -4  -1 -12   24.63    1.05
   4  -1  12   25.80    1.27
   4  -1  12   24.65    1.17
  -4   1 -12   26.23    1.19
   4   1  12   25.43    1.22
   4   1  12   24.07    1.18
   4   1  12   23.17    1.17
   5  -1  12   23.51    1.16
  -5  -1 -12   22.40    1.19
   5  -1  12   22.07    1.24
   5  -1  12   22.57    1.16
  -5  -1 -12   21.27    1.06
  -5   1 -12   22.18    1.11
   5   1  12   25.16    1.24
   5   1  12   22.53    1.21
   5   1  12   21.67    1.18
  -6  -2  12   14.32    0.98
   6  -2 -12   14.51    1.03
   6  -2 -12   15.52    0.78
   6   2 -12   15.21    1.04
   6   2 -12   13.50    0.99
   5  -2 -12    3.97    0.63
  -5  -2  12    3.13    0.77
   5  -2 -12    4.12    0.49
   5  -2 -12    3.15    0.65
   5   2 -12    3.28    0.58
  -5   2  12    4.10    0.45
   5   2 -12    3.76    0.58
   5   2 -12    4.10    0.59
  -4  -2  12    3.47    0.60
   4  -2 -12    3.42    0.50
   4  -2 -12    3.78    0.49
   4  -2 -12    3.49    0.55
  -4  -2  12    3.56    0.56
  -4   2  12    3.49    0.46
   4   2 -12    4.55    0.60
   4   2 -12    3.49    0.51
   4   2 -12    3.30    0.60
  -3  -2  12   12.36    0.91
  -3  -2  12   11.74    0.91
   3  -2 -12   11.58    0.76
  -3  -2  12   11.39    0.80
   3  -2 -12   11.19    0.74
   3   2 -12   13.19    0.83
   3   2 -12   12.04    0.81
   3   2 -12   10.83    0.79
   3   2 -12   12.38    0.90
  -2  -2  12    6.90    0.68
  -2  -2  12    6.67    0.72
   2  -2 -12    7.73    0.63
  -2  -2  12    9.33    0.77
   2  -2 -12    7.63    0.68
   2   2 -12    8.17    0.79
   2   2 -12    7.12    0.67
   2   2 -12    7.64    0.65
   2   2 -12    7.06    0.69
  -2   2  12    8.91    0.71
   1  -2 -12    0.96    0.40
  -1  -2  12    0.85    0.43
  -1  -2  12    0.50    0.39
   1  -2 -12    1.07    0.36
  -1  -2  12    1.01    0.47
  -1   2  12    1.34    0.45
   1   2 -12    1.36    0.48
   1   2 -12    1.36    0.44
   1   2 -12    1.81    0.45
   1   2 -12    1.39    0.35
   0  -2 -12   31.86    1.18
   0  -2  12   32.60    1.34
   0  -2  12   34.06    1.37
   0  -2  12   32.12    1.32
   0  -2 -12   33.45    1.31
   0   2 -12   33.06    1.35
   0   2 -12   33.96    1.09
   0   2 -12   35.09    1.38
  -1  -2 -12    5.67    0.60
  -1  -2 -12    5.51    0.63
  -1  -2 -12    7.07    0.81
   1  -2  12    5.53    0.65
   1  -2  12    5.89    0.67
  -1  -2 -12    6.59    0.70
   1  -2  12    5.31    0.65
   1   2  12    6.70    0.54
  -1   2 -12    6.59    0.67
   1   2  12    6.63    0.63
  -1   2 -12    5.10    0.58
   1   2  12    7.12    0.71
  -1   2 -12    6.55    0.69
   2  -2  12    7.62    0.75
   2  -2  12    9.33    0.79
  -2  -2 -12    9.40    0.80
  -2  -2 -12    7.91    0.78
  -2  -2 -12    9.06    0.75
   2  -2  12   10.44    0.79
   2  -2  12    8.61    0.85
  -2  -2 -12    9.66    0.72
   2   2  12   10.88    0.85
   2   2  12    9.03    0.69
  -2   2 -12    8.93    0.77
   2   2  12    9.95    0.90
  -2   2 -12    8.91    0.74
   3  -2  12    2.40    0.50
  -3  -2 -12    3.24    0.57
   3  -2  12    2.67    0.53
   3  -2  12    2.60    0.60
  -3  -2 -12    3.47    0.56
   3  -2  12    3.53    0.55
  -3   2 -12    2.31    0.61
   3   2  12    2.22    0.49
   3   2  12    2.99    0.53
   3   2  12    3.17    0.58
  -3   2 -12    3.14    0.53
  -4  -2 -12    4.29    0.64
   4  -2  12    3.61    0.55
   4  -2  12    4.00    0.59
   4  -2  12    3.71    0.64
   4  -2  12    4.06    0.57
   4   2  12    4.33    0.66
  -4   2 -12    4.34    0.58
   4   2  12    4.36    0.63
   4   2  12    4.27    0.60
   5  -2  12    7.88    0.75
   5  -2  12    5.92    0.67
  -5  -2 -12    8.19    0.84
   5  -2  12    6.74    1.31
   5   2  12   11.02    0.93
   5   2  12    8.14    0.82
  -5   2 -12    8.90    0.71
   5   2  12    7.54    0.83
   5  -3 -12    0.16    0.30
  -5  -3  12   -0.46    0.44
   5  -3 -12    0.30    0.32
   5  -3 -12    0.15    0.31
   5  -3 -12   -0.02    0.40
   5   3 -12    0.48    0.47
   5   3 -12    0.09    0.40
  -4  -3  12   11.00    0.98
   4  -3 -12   12.55    1.04
  -4  -3  12    9.87    0.91
   4  -3 -12    9.53    0.70
   4  -3 -12    9.80    0.71
   4   3 -12    9.83    0.85
   4   3 -12   10.49    0.94
   3  -3 -12    0.26    0.34
  -3  -3  12   -0.24    0.44
  -3  -3  12    0.47    0.44
   3  -3 -12    0.08    0.32
  -3  -3  12    0.06    0.43
   3  -3 -12    0.20    0.29
   3   3 -12    0.78    0.40
   3   3 -12   -0.19    0.66
   2  -3 -12    9.31    0.72
   2  -3 -12    8.26    0.72
  -2  -3  12    7.55    0.82
  -2  -3  12    7.95    0.83
   2  -3 -12    9.23    0.65
  -2  -3  12    8.40    0.83
   2   3 -12    8.36    0.69
   2   3 -12    8.42    0.72
   2   3 -12    8.06    0.81
   1  -3 -12    1.89    0.47
  -1  -3  12    2.98    0.59
   1  -3 -12    2.44    0.41
   1  -3 -12    2.68    0.48
  -1  -3  12    2.97    0.60
  -1  -3  12    2.24    0.54
   1   3 -12    3.06    0.42
   1   3 -12    3.89    0.62
   1   3 -12    3.10    0.49
   0  -3 -12    0.29    0.39
   0  -3  12    0.49    0.42
   0  -3  12   -0.08    0.42
   0  -3 -12    0.04    0.36
   0  -3 -12    0.85    0.32
   0  -3  12    0.01    0.41
   0   3 -12   -0.11    0.38
   0   3 -12    0.18    0.26
   0   3 -12   -0.01    0.34
   1  -3  12    4.68    0.67
  -1  -3 -12    5.99    0.68
  -1  -3 -12    4.68    0.64
   1  -3  12    3.47    0.61
  -1  -3 -12    5.98    0.59
   1  -3  12    4.78    0.68
  -1   3 -12    4.87    0.62
  -1   3 -12    5.56    0.57
   1   3  12    5.67    0.58
  -2  -3 -12   10.70    0.93
  -2  -3 -12   10.31    0.86
  -2  -3 -12   12.03    0.77
   2  -3  12    9.91    0.84
   2  -3  12    8.35    0.83
   2  -3  12    9.55    0.92
  -2   3 -12    9.35    0.76
   2   3  12   10.26    0.71
  -2   3 -12    9.71    0.84
   2   3  12   10.42    0.66
   2   3  12    8.94    0.77
  -3  -3 -12   10.51    0.87
   3  -3  12    8.78    0.84
   3  -3  12    7.25    0.81
   3  -3  12    9.75    0.80
  -3  -3 -12    9.36    0.90
   3   3  12   10.01    0.82
  -3   3 -12    9.07    0.79
   4  -3  12    5.22    0.85
   4  -3  12    5.25    0.64
   4  -3  12    4.96    0.58
  -4  -3 -12    7.24    0.81
   4  -3  12    5.31    0.81
  -4   3 -12    7.19    0.69
   4   3  12    6.62    0.68
  -3  -4  12    5.23    0.72
   3  -4 -12    3.04    0.51
  -3  -4  12    3.72    1.22
   3  -4 -12    3.71    0.53
   3   4 -12    3.43    0.54
   3   4 -12    3.55    0.66
   2  -4 -12    4.52    0.59
  -2  -4  12    3.72    0.71
  -2  -4  12    2.34    0.62
  -2  -4  12    3.77    0.64
   2  -4 -12    3.68    0.91
   2   4 -12    3.65    0.70
   2   4 -12    3.67    0.64
  -1  -4  12    2.75    0.65
  -1  -4  12    3.58    0.63
   1  -4 -12    3.29    0.41
   1  -4 -12    3.24    0.56
  -1  -4  12    3.35    0.66
   1  -4 -12    1.70    0.52
   1   4 -12    2.85    0.62
   1   4 -12    2.48    0.46
   0  -4  12   35.23    1.55
   0  -4  12   38.53    1.55
   0  -4 -12   35.70    1.51
   0  -4  12   32.77    1.59
   0  -4 -12   32.18    1.50
   0  -4 -12   36.88    1.21
   0   4 -12   33.89    1.35
   0   4 -12   35.11    1.55
   1  -4  12    0.96    0.50
  -1  -4 -12    1.45    0.51
   1  -4  12    0.78    0.60
   1  -4  12    1.19    0.51
  -1  -4 -12    1.32    0.50
  -1   4 -12    2.83    0.60
  -1   4 -12    0.98    0.40
  -2  -4 -12    0.12    0.44
   2  -4  12    0.84    0.45
  -2  -4 -12    0.36    0.41
   2  -4  12   -0.27    0.41
   2  -4  12   -0.33    0.45
  -2   4 -12    0.96    0.43
   2   4  12    0.64    0.31
   2   4  12   -0.03    0.35
   6   0 -13    0.31    0.40
  -6   0  13   -0.65    0.29
   6   0 -13    0.69    0.39
   5   0 -13    0.28    0.35
  -5   0  13    0.12    0.34
   5   0 -13   -0.45    0.30
   4   0 -13   55.52    1.81
  -4   0  13   55.44    1.79
   4   0 -13   56.12    1.85
   3   0 -13   33.31    1.39
   3   0 -13   32.66    1.26
   3   0 -13   32.19    1.85
  -3   0  13   32.53    1.31
  -3   0  13   31.58    1.27
  -2   0  13    1.07    0.32
   2   0 -13    0.94    0.39
  -2   0  13    1.37    0.79
   2   0 -13    1.25    0.38
   2   0 -13    1.10    0.28
  -2   0  13   -0.08    0.39
   2   0 -13    0.52    0.39
   1   0 -13   19.38    1.00
  -1   0  13   18.48    0.98
   1   0 -13   17.82    0.90
   1   0 -13   18.53    0.91
  -1   0  13   18.53    0.82
   0   0 -13   -0.11    0.34
   0   0  13    0.29    0.40
   0   0  13    0.19    0.33
   0   0 -13    0.09    0.31
   1   0  13    0.87    0.38
  -1   0 -13    0.93    0.42
  -1   0 -13    1.47    0.39
   1   0  13    1.00    0.43
   1   0  13    0.66    0.43
  -2   0 -13   64.72    1.78
   2   0  13   64.53    1.96
   2   0  13   63.54    1.93
   2   0  13   61.43    2.00
  -2   0 -13   61.48    1.93
  -2   0 -13   66.04    2.05
   3   0  13    1.06    0.49
  -3   0 -13    2.79    0.43
   3   0  13    0.94    0.86
   3   0  13    2.14    0.56
  -3   0 -13    2.62    0.57
   4   0  13    5.76    0.72
   4   0  13    4.97    0.70
   4   0  13    4.67    0.66
  -4   0 -13    5.65    0.68
  -4   0 -13    6.05    0.56
  -5   0 -13    3.64    0.41
  -5   0 -13    3.55    0.76
   5   0  13    4.75    0.65
   5   0  13    4.88    0.63
   5   0  13    3.36    0.65
  -6  -1  13   11.50    0.85
   6  -1 -13   10.29    0.77
   6  -1 -13   10.19    0.92
   6   1 -13   11.41    0.91
   6   1 -13   14.52    1.36
  -6   1  13   11.83    0.71
   6   1 -13    9.97    0.93
   5  -1 -13   12.19    0.93
   5  -1 -13   11.04    0.81
  -5  -1  13   13.97    0.92
   5   1 -13   13.58    0.95
  -5   1  13   13.47    0.80
   5   1 -13   13.62    0.79
   5   1 -13   12.15    0.92
   4  -1 -13   -0.15    0.34
   4  -1 -13   -0.29    0.33
  -4  -1  13    0.02    0.42
   4   1 -13    0.21    0.39
   4   1 -13   -0.16    0.29
   4   1 -13   -0.41    0.33
  -4   1  13    0.26    0.38
  -3  -1  13   13.43    0.89
   3  -1 -13   12.07    0.82
  -3  -1  13   12.38    0.75
   3  -1 -13   12.11    0.86
   3  -1 -13   12.51    0.79
  -3  -1  13   10.23    1.02
   3   1 -13   12.48    0.98
   3   1 -13   11.68    0.73
  -3   1  13   11.68    0.91
  -3   1  13   11.69    0.82
   3   1 -13    9.23    1.32
   3   1 -13   12.78    1.30
  -2  -1  13    8.97    0.69
  -2  -1  13    8.61    0.76
   2  -1 -13    8.81    0.69
  -2  -1  13    8.79    0.82
   2   1 -13    8.22    0.77
   2   1 -13    7.26    0.67
   2   1 -13    6.95    0.65
  -2   1  13    7.92    0.72
   2   1 -13    8.19    0.64
   1  -1 -13   72.12    2.14
  -1  -1  13   71.95    2.17
  -1  -1  13   74.10    2.06
   1  -1 -13   72.35    2.18
  -1  -1  13   71.29    2.14
   1   1 -13   72.41    2.18
   1   1 -13   73.82    2.02
   1   1 -13   72.23    1.99
   1   1 -13   71.04    2.07
   0  -1 -13   35.13    1.40
   0  -1  13   36.61    1.47
   0  -1 -13   34.55    1.30
   0  -1  13   38.95    1.38
   0  -1  13   37.95    1.43
   0   1  13   36.14    1.41
   0   1 -13   37.88    1.23
   0   1 -13   35.14    1.33
   0   1 -13   37.07    1.45
   0   1  13   35.89    1.20
   0   1 -13   40.79    1.36
  -1  -1 -13    9.29    0.81
  -1  -1 -13    8.54    0.71
   1  -1  13    9.95    0.81
   1  -1  13    9.62    0.82
  -1   1 -13    8.88    0.81
  -1   1 -13    9.49    0.61
   1   1  13   10.43    0.90
  -1   1 -13    8.54    0.74
   1   1  13   11.47    0.87
   1   1  13   10.00    0.68
   2  -1  13    6.86    0.75
  -2  -1 -13    8.17    0.69
   2  -1  13    6.49    0.66
  -2  -1 -13    6.65    0.73
   2  -1  13    5.90    0.70
  -2  -1 -13    6.89    0.74
   2   1  13    6.17    0.61
  -2   1 -13    5.88    0.69
   2   1  13    6.74    0.66
   2   1  13    6.91    0.72
  -2   1 -13    7.89    0.53
  -2   1 -13    6.44    0.73
  -3  -1 -13    1.38    0.46
   3  -1  13    1.49    0.52
   3  -1  13    0.40    0.69
  -3  -1 -13    1.02    0.45
  -3  -1 -13    2.42    0.45
   3  -1  13    0.75    0.42
   3   1  13    1.24    0.51
  -3   1 -13    0.83    0.43
   3   1  13    0.78    0.46
   3   1  13    0.48    0.44
  -4  -1 -13    1.45    0.47
  -4  -1 -13    1.47    0.47
   4  -1  13    0.69    0.45
   4  -1  13    1.37    0.52
   4  -1  13    0.41    0.48
   4   1  13    0.77    0.48
   4   1  13    0.18    0.45
   4   1  13    0.41    0.46
  -4   1 -13    1.07    0.48
   5  -1  13   12.65    1.05
   5  -1  13   12.85    0.99
  -5  -1 -13   14.32    0.81
   5  -1  13   14.27    0.96
  -5  -1 -13   12.79    0.98
   5   1  13   13.25    1.01
   5   1  13   15.11    0.98
  -5   1 -13   10.97    0.90
   5  -2 -13    9.46    0.89
  -5  -2  13   11.58    0.95
   5  -2 -13   10.39    0.74
   5   2 -13    9.05    0.90
  -5   2  13   11.00    0.66
   5   2 -13    9.29    0.87
  -4  -2  13    7.10    0.76
   4  -2 -13    9.69    0.85
   4  -2 -13    9.65    0.75
  -4  -2  13    9.55    0.83
   4  -2 -13    9.26    0.73
  -4   2  13    8.41    0.69
   4   2 -13    8.27    0.80
   4   2 -13   10.98    0.83
   4   2 -13    9.24    0.88
   3  -2 -13    2.75    0.45
  -3  -2  13    2.44    0.57
   3  -2 -13    2.86    0.48
  -3  -2  13    2.47    0.49
  -3  -2  13    1.88    0.51
   3   2 -13    2.40    0.55
   3   2 -13    1.66    0.56
   3   2 -13    2.74    0.50
   2  -2 -13   14.76    0.91
  -2  -2  13   15.80    1.21
   2  -2 -13   16.10    0.84
  -2  -2  13   15.61    1.04
  -2  -2  13   15.87    0.96
   2   2 -13   17.84    1.24
   2   2 -13   17.23    1.04
   2   2 -13   16.05    0.88
  -1  -2  13    8.77    0.81
   1  -2 -13    8.09    0.68
  -1  -2  13    5.58    0.74
  -1  -2  13    6.80    0.69
   1  -2 -13    7.44    0.73
   1   2 -13    6.76    0.62
   1   2 -13    8.15    0.81
  -1   2  13    6.43    0.69
   1   2 -13    7.56    0.70
   1   2 -13    7.89    0.78
   0  -2 -13    3.40    0.47
   0  -2 -13    3.17    0.59
   0  -2  13    2.23    0.54
   0  -2  13    3.10    0.57
   0   2 -13    3.03    0.38
   0   2 -13    2.73    0.48
   0   2 -13    3.48    0.56
   0   2 -13    2.96    0.56
   0   2  13    3.30    0.54
   1  -2  13    7.15    0.91
  -1  -2 -13    7.77    0.75
   1  -2  13    8.88    0.85
  -1  -2 -13    9.54    0.91
   1  -2  13    9.15    0.83
  -1  -2 -13    9.35    0.70
  -1  -2 -13   10.08    0.83
  -1   2 -13    9.61    0.84
  -1   2 -13    8.89    0.82
   1   2  13    9.69    0.85
  -1   2 -13    6.37    0.63
   1   2  13    8.27    0.75
   1   2  13    9.24    0.61
  -2  -2 -13    0.68    0.42
   2  -2  13    0.57    0.45
  -2  -2 -13   -0.49    0.30
  -2  -2 -13   -0.44    0.37
   2  -2  13   -0.42    0.38
   2  -2  13    0.31    0.42
   2   2  13   -0.25    0.41
   2   2  13   -0.10    0.35
  -2   2 -13   -0.28    0.36
   2   2  13   -0.09    0.37
   3  -2  13    4.88    0.63
   3  -2  13    4.36    0.72
  -3  -2 -13    4.60    0.64
   3  -2  13    4.49    0.64
   3  -2  13    4.15    0.57
  -3  -2 -13    4.77    0.67
  -3   2 -13    4.40    0.61
   3   2  13    3.49    0.55
   3   2  13    4.89    0.68
   3   2  13    5.15    0.60
  -4  -2 -13    5.78    0.75
   4  -2  13    5.76    0.67
   4  -2  13    5.16    0.64
   4  -2  13    6.38    0.78
   4  -2  13    5.38    0.63
   4   2  13    5.93    0.71
  -4   2 -13    7.61    0.75
   4   2  13    7.40    0.79
   4   2  13    5.97    0.73
   4  -3 -13    1.87    0.47
  -4  -3  13    1.64    0.60
   4  -3 -13    2.14    0.41
   4  -3 -13    1.67    0.40
  -4  -3  13    1.34    0.52
   4   3 -13    1.69    0.56
   4   3 -13    1.67    0.48
   3  -3 -13   10.18    0.78
   3  -3 -13    8.72    0.73
  -3  -3  13    9.81    0.88
   3  -3 -13   11.31    0.70
  -3  -3  13    8.46    0.87
   3   3 -13    9.46    0.94
   3   3 -13   10.65    0.81
  -2  -3  13   13.76    1.02
  -2  -3  13   10.99    0.94
   2  -3 -13   10.56    0.82
   2  -3 -13   12.15    0.77
  -2  -3  13   11.10    1.17
   2  -3 -13   10.64    0.84
   2   3 -13   11.50    0.80
   2   3 -13   12.60    0.99
  -1  -3  13    3.65    0.62
   1  -3 -13    3.61    0.57
  -1  -3  13    3.24    0.64
  -1  -3  13    3.38    0.61
   1  -3 -13    3.80    0.49
   1  -3 -13    3.79    0.58
   1   3 -13    4.62    0.68
   1   3 -13    4.27    0.47
   0  -3  13    1.27    0.52
   0  -3 -13    2.14    0.51
   0  -3  13    0.21    0.43
   0  -3 -13    1.19    0.37
   0  -3 -13    1.33    0.80
   0  -3  13    1.48    0.54
   0   3 -13    1.98    0.52
   1  -3  13   11.27    0.96
   1  -3  13   12.53    1.03
  -1  -3 -13   14.36    1.00
   1  -3  13   15.01    0.98
  -1  -3 -13   13.71    0.82
  -1  -3 -13   13.14    0.94
   1   3  13   13.18    0.85
  -1   3 -13   15.02    1.01
   2  -3  13    0.80    0.48
  -2  -3 -13    0.48    0.44
   2  -3  13    2.78    0.86
   2  -3  13    1.55    0.52
  -2  -3 -13    0.39    0.44
   2   3  13    1.13    0.34
   2   3  13    0.93    0.45
   2   3  13    1.05    0.40
  -2   3 -13    1.69    0.51
  -3  -3 -13    5.76    0.84
   3  -3  13    4.55    0.62
   3  -3  13    3.12    0.67
   3  -3  13    4.25    1.13
  -3  -3 -13    3.95    0.68
   3   3  13    4.53    0.60
   3   3  13    4.58    0.70
  -3   3 -13    5.02    0.64
   1  -4 -13    0.66    0.45
   1  -4 -13    1.17    0.42
  -1  -4  13    1.24    0.55
  -1  -4  13    0.24    0.62
  -1  -4  13    0.94    0.67
   1  -4 -13    0.66    0.42
   1   4 -13    0.37    0.35
   1   4 -13    0.93    0.48
   0  -4 -13   15.48    1.47
   0  -4 -13   20.49    1.29
   0  -4  13   19.61    1.15
   0  -4 -13   22.35    0.87
   0  -4  13   16.62    1.21
   0  -4  13   16.23    1.13
   0   4 -13   18.06    1.19
   6   0 -14    0.31    0.41
   6   0 -14    0.56    0.41
  -6   0  14    0.19    0.56
   5   0 -14    1.26    0.44
   5   0 -14    0.43    0.41
  -5   0  14    0.54    0.38
  -4   0  14   44.04    1.58
   4   0 -14   43.57    1.60
   4   0 -14   42.68    1.61
   3   0 -14    0.95    0.44
   3   0 -14    2.28    0.52
  -3   0  14    1.25    0.49
   3   0 -14    1.87    0.33
  -2   0  14   13.10    1.13
  -2   0  14   11.08    0.85
  -2   0  14   12.84    0.67
   2   0 -14   12.41    1.05
  -1   0  14    2.09    0.82
   1   0 -14    4.73    0.54
  -1   0  14    4.26    0.49
   1   0 -14    3.78    0.54
   1   0 -14    5.09    0.64
   0   0 -14   50.21    1.77
   0   0  14   52.95    1.59
   0   0 -14   53.74    1.81
   0   0  14   51.69    1.78
   1   0  14    0.56    0.41
   1   0  14    0.11    0.41
  -1   0 -14    0.54    0.42
   1   0  14    0.64    0.44
  -2   0 -14    0.07    0.40
   2   0  14   -0.17    0.40
   2   0  14    0.05    0.43
  -2   0 -14   -0.12    0.32
   2   0  14   -0.33    0.39
   3   0  14   91.81    2.72
   3   0  14   90.60    2.64
  -3   0 -14   91.47    2.38
   3   0  14   97.41    2.69
  -3   0 -14   91.20    2.71
   4   0  14   23.69    1.25
   4   0  14   22.47    1.21
   4   0  14   23.62    1.25
  -4   0 -14   22.31    1.24
  -4   0 -14   23.85    0.95
   5  -1 -14    1.66    0.47
   5  -1 -14    1.41    0.45
  -5  -1  14    1.17    0.48
   5   1 -14    0.97    0.43
  -5   1  14    0.74    0.39
   5   1 -14    2.21    0.43
   5   1 -14    2.05    0.50
   4  -1 -14    6.52    0.67
  -4  -1  14    7.29    0.75
   4  -1 -14    6.53    0.72
   4   1 -14    7.02    0.74
  -4   1  14    7.76    0.71
   4   1 -14    7.14    0.77
   4   1 -14    7.72    0.64
  -3  -1  14   20.99    1.14
  -3  -1  14   21.13    0.96
   3  -1 -14   19.22    1.08
   3  -1 -14   21.49    1.07
   3   1 -14   20.26    1.04
   3   1 -14   20.16    1.11
  -3   1  14   20.84    1.07
   3   1 -14   21.68    0.94
   2  -1 -14    3.13    0.51
  -2  -1  14    2.48    0.56
  -2  -1  14    2.05    0.52
  -2  -1  14    3.56    0.51
   2  -1 -14    3.77    0.58
   2   1 -14    3.17    0.46
   2   1 -14    2.90    0.62
   2   1 -14    3.70    0.52
  -1  -1  14    0.57    0.43
  -1  -1  14    0.59    0.48
   1  -1 -14    0.73    0.41
  -1  -1  14    0.82    0.44
   1  -1 -14   -0.35    0.31
   1   1 -14    0.44    0.35
   1   1 -14    0.76    0.37
  -1   1  14    0.61    0.42
   1   1 -14    0.50    0.43
   0  -1  14   45.56    1.70
   0  -1  14   44.08    1.64
   0  -1 -14   45.32    1.66
   0  -1  14   46.97    1.57
   0  -1 -14   42.74    1.56
   0   1  14   47.42    1.67
   0   1 -14   45.47    1.43
   0   1  14   47.94    1.37
   0   1 -14   43.27    1.66
   1  -1  14   10.88    0.87
  -1  -1 -14   10.82    0.89
   1  -1  14   10.74    0.90
   1   1  14   11.83    0.74
  -1   1 -14   11.62    0.68
   1   1  14   10.51    0.84
  -1   1 -14   11.43    0.91
   2  -1  14   13.71    0.89
   2  -1  14   11.90    0.93
  -2  -1 -14   11.34    0.92
   2  -1  14   12.16    0.94
  -2  -1 -14   11.93    0.81
   2   1  14   11.17    0.89
  -2   1 -14   11.76    0.63
  -2   1 -14   11.88    0.92
   2   1  14   11.78    0.82
   2   1  14   12.68    0.95
  -2   1 -14   11.14    0.63
  -3  -1 -14    7.33    0.69
   3  -1  14    6.13    0.73
   3  -1  14    6.62    0.74
  -3  -1 -14    7.18    0.81
   3  -1  14    7.60    0.82
  -3   1 -14    5.77    0.70
   3   1  14    5.01    0.65
   3   1  14    6.73    0.79
   3   1  14    5.80    0.76
   4  -1  14   17.30    1.16
   4  -1  14   17.70    1.08
   4  -1  14   17.78    1.08
  -4  -1 -14   20.56    0.95
  -4  -1 -14   18.99    1.15
   4   1  14   22.52    1.20
   4   1  14   18.89    1.13
  -4   1 -14   19.17    1.14
   4   1  14   17.51    1.11
   5  -2 -14   11.65    0.97
   5  -2 -14   10.12    0.87
  -5  -2  14   10.85    0.95
   5   2 -14   11.71    0.93
   5   2 -14   11.15    0.99
  -5   2  14   12.14    0.73
  -4  -2  14    5.61    0.66
   4  -2 -14    4.00    0.62
   4  -2 -14    5.86    0.63
  -4  -2  14    7.49    0.81
   4   2 -14    6.18    0.92
  -4   2  14    7.26    0.67
   4   2 -14    6.31    0.77
   4   2 -14    5.27    0.66
   3  -2 -14    1.90    0.46
  -3  -2  14    1.76    0.57
  -3  -2  14    1.69    0.49
   3   2 -14    1.58    0.49
   3   2 -14    2.44    0.56
   3   2 -14    2.01    0.49
  -2  -2  14   10.60    0.94
  -2  -2  14   10.67    0.96
   2  -2 -14   11.82    0.86
   2  -2 -14   12.04    0.80
  -2  -2  14   11.49    0.90
   2   2 -14   12.07    0.85
   2   2 -14   11.33    1.17
   2   2 -14   10.28    0.77
   1  -2 -14   10.81    0.76
  -1  -2  14   11.73    0.93
  -1  -2  14    9.36    0.86
  -1  -2  14   10.48    0.94
   1  -2 -14   10.41    0.85
   1   2 -14   10.10    0.71
   1   2 -14    9.70    0.83
   1   2 -14    9.21    0.86
   0  -2 -14   11.03    0.91
   0  -2  14   13.11    0.97
   0  -2  14   11.38    0.91
   0  -2  14   12.70    1.61
   0   2 -14   12.94    0.94
   0   2 -14   13.40    0.96
   0   2 -14   12.06    0.69
   1  -2  14    3.60    0.61
   1  -2  14    2.90    0.55
  -1  -2 -14    3.00    0.56
  -1  -2 -14    2.91    0.55
   1  -2  14    2.87    0.61
  -1   2 -14    3.20    0.57
   1   2  14    3.17    0.43
   1   2  14    2.78    0.51
  -2  -2 -14    6.54    0.78
   2  -2  14    6.36    0.77
   2  -2  14    6.45    0.75
   2  -2  14    7.38    0.75
   2   2  14    6.41    1.00
   2   2  14    8.03    0.70
  -2   2 -14    6.92    0.77
   2   2  14    6.57    0.69
   3  -2  14   17.06    1.01
  -3  -2 -14   19.44    1.17
   3  -2  14   16.62    1.16
   3  -2  14   18.27    1.13
   3  -2  14   20.07    1.17
   3   2  14   20.14    1.31
   3   2  14   21.00    1.15
  -3   2 -14   19.62    1.47
   3   2  14   22.28    1.70
   4  -2  14    4.91    0.81
   4   2  14    4.69    0.66
  -3  -3  14    2.97    0.59
  -3  -3  14    2.77    0.98
   3   3 -14    1.70    0.47
   3   3 -14    3.24    0.61
   2  -3 -14   14.88    0.94
  -2  -3  14   14.91    1.06
  -2  -3  14   15.35    1.11
   2  -3 -14   14.53    0.96
   2  -3 -14   15.65    0.97
   2   3 -14   17.04    1.46
   2   3 -14   16.03    1.11
  -1  -3  14   15.30    1.12
  -1  -3  14   14.80    1.08
   1  -3 -14   16.47    1.00
   1  -3 -14   14.46    1.02
   1  -3 -14   15.36    1.00
  -1  -3  14   18.35    1.24
   1   3 -14   16.75    1.10
   1   3 -14   16.54    0.84
   0  -3  14    5.52    0.68
   0  -3  14    4.30    0.71
   0  -3 -14    4.35    0.62
   0  -3 -14    4.72    0.66
   0  -3  14    3.82    0.69
   0   3 -14    3.77    0.63
   1  -3  14   -0.63    0.39
   1  -3  14    0.43    0.45
  -1  -3 -14    0.02    0.41
   1  -3  14    0.45    0.50
  -1  -3 -14   -0.25    0.37
  -1   3 -14    0.74    0.46
   2  -3  14    3.84    0.80
  -2  -3 -14    5.27    0.70
   2  -3  14    4.49    0.62
   2  -3  14    4.37    0.66
   2   3  14    3.93    0.44
   2   3  14    3.91    0.51
  -2   3 -14    4.24    0.61
   2   3  14    5.30    0.63
   5   0 -15   -0.20    0.58
  -5   0  15    0.23    0.36
   5   0 -15    0.14    0.39
  -4   0  15   -0.04    0.42
   4   0 -15   -0.16    0.38
   4   0 -15    0.09    0.38
   3   0 -15   37.08    1.50
  -3   0  15   35.68    1.47
   3   0 -15   34.29    1.42
  -2   0  15    0.30    0.47
   2   0 -15    0.38    0.42
   2   0 -15   -0.36    0.33
  -2   0  15   -0.05    0.29
   1   0 -15   48.39    1.77
   1   0 -15   45.24    1.94
  -1   0  15   49.08    1.76
  -1   0  15   51.50    1.51
   0   0 -15   87.69    2.42
   0   0  15   89.53    2.62
   0   0  15   90.25    2.39
   0   0 -15   87.67    2.63
   1   0  15   30.80    1.75
  -1   0 -15   34.37    1.47
   1   0  15   34.66    1.32
  -2   0 -15    2.96    0.47
   2   0  15    3.46    0.63
   2   0  15    3.64    0.71
  -2   0 -15    4.15    0.66
   2   0  15    2.70    0.59
  -3   0 -15    9.39    0.94
   3   0  15    8.82    0.83
   3   0  15    9.48    0.95
  -3   0 -15    9.96    0.68
   3   0  15    9.65    0.92
  -4   0 -15   13.16    1.03
   4   0  15   12.22    1.02
   4   0  15   12.41    1.03
   4   0  15   12.32    1.00
  -4   0 -15   13.46    0.72
   5  -1 -15    2.38    0.51
  -5  -1  15    2.19    0.54
   5  -1 -15    1.71    0.52
   5   1 -15    2.14    0.51
  -5   1  15    2.46    0.59
   5   1 -15    2.09    0.42
  -4  -1  15    6.33    0.74
   4  -1 -15    4.89    0.67
   4  -1 -15    6.28    0.68
  -4   1  15    5.15    0.63
   4   1 -15    8.29    0.67
   4   1 -15    5.81    0.72
   4   1 -15    6.90    0.73
  -3  -1  15   16.64    1.13
   3  -1 -15   17.90    1.03
  -3  -1  15   19.67    0.94
   3  -1 -15   16.96    1.06
   3   1 -15   17.74    1.03
   3   1 -15   18.00    1.09
   3   1 -15   19.12    0.91
  -3   1  15   19.13    1.07
  -2  -1  15    0.35    0.50
  -2  -1  15    1.72    0.43
   2  -1 -15    0.70    0.43
   2   1 -15    0.50    0.35
   2   1 -15    0.60    0.43
   2   1 -15    0.46    0.35
  -1  -1  15   10.43    0.87
  -1  -1  15    8.19    0.82
  -1  -1  15    8.89    0.77
   1  -1 -15    9.27    0.84
   1   1 -15    7.63    0.87
   1   1 -15    8.69    0.75
   1   1 -15    8.87    0.70
   0  -1  15    4.94    0.73
   0  -1  15    5.77    0.66
   0  -1 -15    5.35    0.68
   0  -1  15    6.13    0.87
   0   1 -15    5.61    0.73
   0   1  15    5.43    0.83
   0   1 -15    4.86    0.52
   0   1  15    6.42    0.58
   1  -1  15   21.46    1.14
  -1  -1 -15   19.48    1.45
   1  -1  15   26.28    1.26
   1   1  15   23.78    1.25
  -1   1 -15   24.40    0.96
   1   1  15   23.77    1.02
  -1   1 -15   23.39    1.22
   1   1  15   22.21    1.15
   2  -1  15   12.98    1.02
   2  -1  15   15.01    1.00
   2  -1  15   11.67    0.93
  -2  -1 -15   14.11    1.04
  -2  -1 -15   15.04    0.89
  -2   1 -15   12.63    0.99
   2   1  15   18.87    1.09
   2   1  15   14.46    0.91
  -2   1 -15   13.00    0.70
   2   1  15   14.39    0.99
  -2   1 -15   13.63    0.70
  -3  -1 -15   13.76    0.96
   3  -1  15   13.53    0.98
  -3  -1 -15   15.30    1.08
   3  -1  15   12.79    0.96
   3  -1  15   13.58    1.02
  -3   1 -15   14.16    1.03
   3   1  15   15.18    1.08
   3   1  15   14.51    0.95
   3   1  15   12.25    0.97
  -4  -2  15    6.26    0.83
   4  -2 -15    5.66    0.74
  -4  -2  15    5.41    0.67
   4  -2 -15    5.54    0.66
   4   2 -15    4.61    0.67
   4   2 -15    5.65    0.68
  -4   2  15    5.22    0.75
  -3  -2  15    6.36    0.75
  -3  -2  15    6.00    0.69
   3  -2 -15    4.91    0.63
   3   2 -15    4.51    0.63
   3   2 -15    6.15    0.76
  -2  -2  15    2.43    0.59
  -2  -2  15    3.73    0.69
   2  -2 -15    2.56    0.50
   2   2 -15    3.15    0.51
   2   2 -15    2.00    0.56
  -1  -2  15    4.46    0.99
  -1  -2  15    3.94    0.64
  -1  -2  15    5.58    0.73
   1  -2 -15    4.11    0.61
   1   2 -15    4.81    0.68
   1   2 -15    4.69    0.53
   0  -2  15    1.74    0.57
   0  -2  15    1.62    0.55
   0  -2 -15    1.11    0.47
   0  -2  15    1.44    0.54
   0   2 -15    2.08    0.54
   0   2 -15    2.08    0.40
  -1  -2 -15    2.00    0.51
   1  -2  15    1.33    0.51
  -1  -2 -15    0.76    0.46
   1  -2  15    1.20    0.55
   1  -2  15    1.73    0.52
  -1   2 -15    0.75    0.44
  -2  -2 -15   11.39    0.97
   2  -2  15    9.66    0.96
  -2  -2 -15   10.44    0.90
   2  -2  15   10.38    0.97
   2  -2  15    9.72    0.90
   2   2  15   12.65    0.80
  -2   2 -15   12.53    0.96
   2   2  15   10.67    0.90
   3  -2  15    2.38    0.61
  -3  -2 -15    3.02    0.62
   3  -2  15    1.55    0.93
   3  -2  15    1.51    0.73
   3  -2  15    1.07    0.52
  -3   2 -15    2.97    0.57
   3   2  15    1.02    0.50
   3   2  15    1.53    0.81
  -2  -3  15   11.28    1.06
   2  -3 -15   11.45    0.88
  -2  -3  15   10.83    0.97
   2   3 -15   10.94    0.99
   2   3 -15   11.76    0.80
  -1  -3  15   -0.63    0.44
  -1  -3  15   -0.93    0.43
   1  -3 -15   -0.17    0.38
  -1  -3  15   -0.47    0.43
   1   3 -15   -0.67    0.66
   1   3 -15    0.05    0.32
   0  -3 -15    0.95    0.48
   0  -3  15    0.51    0.50
   0  -3 -15    0.51    0.44
   0  -3  15    0.98    0.55
   0  -3  15    0.23    0.77
   0   3 -15    0.91    0.49
   4   0 -16    0.77    0.44
   4   0 -16    0.51    0.38
  -4   0  16    1.01    0.48
   3   0 -16    5.52    0.70
  -3   0  16    5.79    0.76
   3   0 -16    6.15    0.72
  -2   0  16    6.94    0.56
   2   0 -16    5.74    0.65
  -2   0  16    7.88    0.81
   2   0 -16    7.12    0.78
   1   0 -16    0.80    0.40
   1   0 -16    0.65    0.46
  -1   0  16    1.96    0.45
   0   0 -16    5.35    0.75
   0   0 -16    4.61    0.58
   0   0  16    5.30    0.61
   1   0  16    0.60    0.51
   1   0  16    0.20    0.43
  -2   0 -16    6.46    0.85
   2   0  16    5.61    0.69
  -2   0 -16    5.16    0.70
   2   0  16    6.07    0.70
   2   0  16    6.04    0.74
   3   0  16    0.71    0.52
  -3   0 -16    0.35    0.48
   3   0  16    0.63    0.46
  -3   0 -16    0.06    0.40
   3   0  16   -0.04    0.50
   4  -1 -16   20.22    1.55
   4  -1 -16   23.24    1.23
  -4  -1  16   26.52    1.32
   4   1 -16   24.15    1.33
   4   1 -16   28.97    1.07
   4   1 -16   25.13    1.27
  -4   1  16   25.08    1.20
   3  -1 -16   11.27    0.92
  -3  -1  16   12.07    0.80
   3  -1 -16   11.54    0.92
  -3  -1  16   13.06    1.03
  -3   1  16   11.44    0.90
   3   1 -16   14.14    0.79
   3   1 -16   12.10    0.90
   3   1 -16   11.57    0.95
  -2  -1  16    1.29    0.44
   2  -1 -16    1.15    0.47
   2  -1 -16    1.13    0.44
  -2  -1  16    0.11    0.48
   2   1 -16    1.61    0.41
   2   1 -16    0.82    0.40
   2   1 -16    0.90    0.45
  -1  -1  16    1.41    0.48
  -1  -1  16    2.38    0.61
   1  -1 -16    1.32    0.49
   1   1 -16    1.49    0.52
   1   1 -16    1.74    0.43
   0  -1  16    6.96    1.23
   0  -1 -16    6.19    0.77
   0  -1  16    7.24    0.77
   0  -1  16    8.50    0.80
   0   1 -16    6.92    0.66
   0   1  16    7.46    0.62
   1  -1  16    2.27    0.62
  -1  -1 -16    0.22    0.44
   1  -1  16    0.12    0.51
   1  -1  16    0.04    0.45
  -1   1 -16    0.43    0.33
   1   1  16    0.60    0.41
  -1   1 -16    0.63    0.48
   2  -1  16   12.64    1.01
   2  -1  16   12.39    0.99
  -2  -1 -16   13.52    1.07
   2   1  16    9.57    1.26
   2   1  16   11.86    0.97
  -2   1 -16   10.19    0.97
  -2   1 -16   12.76    0.68
  -2   1 -16   12.53    0.66
  -3  -2  16    2.38    0.52
  -3  -2  16    0.97    0.57
   3  -2 -16    2.16    0.53
   3  -2 -16    1.58    0.53
   3   2 -16    1.84    0.49
   3   2 -16    1.64    0.55
   2  -2 -16   14.64    1.02
  -2  -2  16   14.07    1.00
  -2  -2  16   13.60    1.75
   2   2 -16   15.08    1.09
   2   2 -16   14.64    0.92
   1  -2 -16   23.55    1.28
  -1  -2  16   26.30    1.28
  -1  -2  16   25.79    1.38
   1   2 -16   24.54    1.09
   1   2 -16   22.48    1.28
   0  -2  16    4.07    0.60
   0  -2 -16    3.70    0.57
   0  -2  16    2.49    0.60
   0  -2 -16    2.62    0.56
   0  -2  16    2.14    0.65
   0   2 -16    3.71    0.44
   0   2 -16    2.48    0.63
  -1  -2 -16    2.52    0.57
  -1  -2 -16    1.74    0.55
   1  -2  16    3.65    0.97
   1  -2  16    1.94    0.57
   1  -2  16    1.63    0.61
  -1   2 -16    1.11    0.51
   3   0 -17    1.60    0.50
  -3   0  17    3.23    0.62
   3   0 -17    2.09    0.57
   2   0 -17    1.02    0.49
   2   0 -17    1.09    0.43
  -2   0  17    1.29    0.56
  -1   0  17    9.99    0.73
   1   0 -17    7.07    0.80
  -1   0  17   11.23    1.00
   1   0 -17    8.42    0.78
   0   0  17   32.11    1.28
   0   0 -17   32.04    1.50
   0   0 -17   31.88    1.32
  -1   0 -17   16.77    1.16
   1   0  17   19.73    1.05
  -1   0 -17   16.52    0.95
  -2  -1  17    1.75    0.68
   2  -1 -17    0.59    0.42
  -2  -1  17    0.14    0.52
   2  -1 -17    0.91    0.47
   2   1 -17    0.08    0.42
   2   1 -17    1.02    0.40
   1  -1 -17    7.14    0.78
  -1  -1  17    8.59    0.83
  -1  -1  17    8.69    1.27
   1   1 -17    8.47    0.74
   1   1 -17    8.89    0.89
   0  -1  17   16.93    1.22
   0  -1 -17   17.94    1.15
   0  -1  17   16.88    1.04
   0   1 -17   16.44    1.14
   0   1 -17   16.33    0.91
   1  -1  17    2.44    0.60
   1  -1  17    2.12    0.65
  -1  -1 -17    2.45    0.58
   1   1  17    2.26    0.48
  -1   1 -17    2.66    0.61
  -1   1 -17    2.12    0.40
   0   0   0    0.00    0.00
;
_shelx_hkl_checksum     38264
_shelx_res_file
;
TITL ALP078Pdep_a.res in P2(1)
    ALP078Pdep_a.res
    created by SHELXL-2018/3 at 10:57:09 on 17-Dec-2020
CELL 0.71073 6.81650 4.46760 13.28790 90.0000 95.1319 90.0000
ZERR 2.00 0.00030 0.00020 0.00060 0.0000 0.0016 0.0000
LATT -1
SYMM -X, 1/2+Y, -Z
SFAC C  H  N  O
UNIT 18  14  2  6
L.S. 10
ACTA
BOND $H
FMAP 2
PLAN 20
CONF
SIZE 0.10 0.30 0.40
TEMP -80.150
WGHT    0.043200    0.040300
FVAR       0.99898
O1    4    0.252546    0.388465    0.699334    11.00000    0.02589    0.03617 =
         0.03589    0.00011   -0.00132   -0.00641
O2    4    0.439814   -0.000355    0.579929    11.00000    0.04056    0.03487 =
         0.03798   -0.00349   -0.00237   -0.00870
O3    4    0.732199    0.201715    0.638332    11.00000    0.03154    0.03415 =
         0.03636   -0.00613    0.00089   -0.00249
N1    3    0.545407    0.549335    0.771768    11.00000    0.02409    0.02741 =
         0.03118    0.00016    0.00078   -0.00170
C1    1    0.452771    0.378886    0.704732    11.00000    0.02876    0.02860 =
         0.03112    0.00484    0.00068   -0.00478
C2    1    0.537799    0.170273    0.632943    11.00000    0.03289    0.02642 =
         0.02916    0.00388   -0.00062   -0.00419
C3    1    0.831903    0.012452    0.570154    11.00000    0.03841    0.03805 =
         0.03812   -0.00421    0.00468    0.00300
AFIX 137
H3A   2    0.794777   -0.196824    0.579791    11.00000   -1.50000
H3B   2    0.974729    0.034297    0.584461    11.00000   -1.50000
H3C   2    0.793506    0.072127    0.500188    11.00000   -1.50000
AFIX   0
C4    1    0.214894    0.591900    0.772642    11.00000    0.02587    0.03046 =
         0.03077    0.00626    0.00105   -0.00494
C5    1    0.394738    0.691909    0.817788    11.00000    0.02326    0.02784 =
         0.03057    0.00570    0.00128   -0.00192
C6    1    0.401375    0.900864    0.896072    11.00000    0.03108    0.03566 =
         0.03658   -0.00138   -0.00060   -0.00299
AFIX  43
H6    2    0.522730    0.971603    0.928121    11.00000   -1.20000
AFIX   0
C7    1    0.222035    0.999823    0.924649    11.00000    0.04378    0.03699 =
         0.04073   -0.00147    0.00963    0.00195
AFIX  43
H7    2    0.220300    1.141802    0.977785    11.00000   -1.20000
AFIX   0
C8    1    0.042899    0.895914    0.877195    11.00000    0.03018    0.04310 =
         0.05050    0.01073    0.01457    0.00398
AFIX  43
H8    2   -0.076652    0.971435    0.898830    11.00000   -1.20000
AFIX   0
C9    1    0.034154    0.687837    0.800181    11.00000    0.02199    0.04290 =
         0.04607    0.01036    0.00315   -0.00350
AFIX  43
H9    2   -0.087048    0.615698    0.768384    11.00000   -1.20000
AFIX   0
HKLF 4
REM  ALP078Pdep_a.res in P2(1)
REM wR2 = 0.076735, GooF = S = 1.09961, Restrained GooF = 1.09931 for all data
REM R1 = 0.029859 for 1860 Fo > 4sig(Fo) and 0.031945 for all 1954 data
REM 119 parameters refined using 1 restraints
END
WGHT      0.0432      0.0403
REM Highest difference peak  0.196,  deepest hole -0.156,  1-sigma level  0.029
Q1    1   0.4932  0.3102  0.6637  11.00000  0.05    0.20
Q2    1   0.2940  0.6651  0.8043  11.00000  0.05    0.19
Q3    1   0.5154  0.5114  0.7206  11.00000  0.05    0.16
Q4    1   0.3956  0.8163  0.8448  11.00000  0.05    0.15
Q5    1   0.1320  0.7085  0.7804  11.00000  0.05    0.13
Q6    1   0.4820  0.6297  0.7967  11.00000  0.05    0.13
Q7    1   0.5020  0.4015  0.7545  11.00000  0.05    0.13
Q8    1   0.0423  0.7268  0.8612  11.00000  0.05    0.13
Q9    1   0.1290  0.5946  0.7988  11.00000  0.05    0.12
Q10   1   0.1363  0.9628  0.8842  11.00000  0.05    0.11
Q11   1   0.4969  0.0182  0.6336  11.00000  0.05    0.11
Q12   1   0.3715  0.3867  0.6945  11.00000  0.05    0.11
Q13   1   0.3021  0.9033  0.9183  11.00000  0.05    0.10
Q14   1   0.4818  0.1639  0.5835  11.00000  0.05    0.10
Q15   1   0.3157  0.9904  0.8985  11.00000  0.05    0.10
Q16   1   0.6403  0.2491  0.6229  11.00000  0.05    0.10
Q17   1   0.7653  0.2148  0.6987  11.00000  0.05    0.10
Q18   1   0.8413  0.1041  0.5105  11.00000  0.05    0.10
Q19   1   0.6033  0.4888  0.7994  11.00000  0.05    0.10
Q20   1   0.0562  0.8800  0.8084  11.00000  0.05    0.08
;
_shelx_res_checksum     92588
_iucr_refine_instructions_details
;
TITL ALP078Pdep_a.res in P2(1)
    ALP078Pdep_a.res
    created by SHELXL-2018/3 at 10:57:09 on 17-Dec-2020
CELL 0.71073 6.81650 4.46760 13.28790 90.0000 95.1319 90.0000
ZERR 2.00 0.00030 0.00020 0.00060 0.0000 0.0016 0.0000
LATT -1
SYMM -X, 1/2+Y, -Z
SFAC C  H  N  O
UNIT 18  14  2  6
L.S. 10
ACTA
BOND $H
FMAP 2
PLAN 20
CONF
SIZE 0.10 0.30 0.40
TEMP -80.150
WGHT    0.043200    0.040300
FVAR       0.99898
O1    4    0.252546    0.388465    0.699334    11.00000    0.02589    0.03617 =
         0.03589    0.00011   -0.00132   -0.00641
O2    4    0.439814   -0.000355    0.579929    11.00000    0.04056    0.03487 =
         0.03798   -0.00349   -0.00237   -0.00870
O3    4    0.732199    0.201715    0.638332    11.00000    0.03154    0.03415 =
         0.03636   -0.00613    0.00089   -0.00249
N1    3    0.545407    0.549335    0.771768    11.00000    0.02409    0.02741 =
         0.03118    0.00016    0.00078   -0.00170
C1    1    0.452771    0.378886    0.704732    11.00000    0.02876    0.02860 =
         0.03112    0.00484    0.00068   -0.00478
C2    1    0.537799    0.170273    0.632943    11.00000    0.03289    0.02642 =
         0.02916    0.00388   -0.00062   -0.00419
C3    1    0.831903    0.012452    0.570154    11.00000    0.03841    0.03805 =
         0.03812   -0.00421    0.00468    0.00300
AFIX 137
H3A   2    0.794777   -0.196824    0.579791    11.00000   -1.50000
H3B   2    0.974729    0.034297    0.584461    11.00000   -1.50000
H3C   2    0.793506    0.072127    0.500188    11.00000   -1.50000
AFIX   0
C4    1    0.214894    0.591900    0.772642    11.00000    0.02587    0.03046 =
         0.03077    0.00626    0.00105   -0.00494
C5    1    0.394738    0.691909    0.817788    11.00000    0.02326    0.02784 =
         0.03057    0.00570    0.00128   -0.00192
C6    1    0.401375    0.900864    0.896072    11.00000    0.03108    0.03566 =
         0.03658   -0.00138   -0.00060   -0.00299
AFIX  43
H6    2    0.522730    0.971603    0.928121    11.00000   -1.20000
AFIX   0
C7    1    0.222035    0.999823    0.924649    11.00000    0.04378    0.03699 =
         0.04073   -0.00147    0.00963    0.00195
AFIX  43
H7    2    0.220300    1.141802    0.977785    11.00000   -1.20000
AFIX   0
C8    1    0.042899    0.895914    0.877195    11.00000    0.03018    0.04310 =
         0.05050    0.01073    0.01457    0.00398
AFIX  43
H8    2   -0.076652    0.971435    0.898830    11.00000   -1.20000
AFIX   0
C9    1    0.034154    0.687837    0.800181    11.00000    0.02199    0.04290 =
         0.04607    0.01036    0.00315   -0.00350
AFIX  43
H9    2   -0.087048    0.615698    0.768384    11.00000   -1.20000
AFIX   0
HKLF 4
REM  ALP078Pdep_a.res in P2(1)
REM wR2 = 0.076735, GooF = S = 1.09961, Restrained GooF = 1.09931 for all data
REM R1 = 0.029859 for 1860 Fo > 4sig(Fo) and 0.031945 for all 1954 data
REM 119 parameters refined using 1 restraints
END
WGHT      0.0432      0.0403
REM Highest difference peak  0.196,  deepest hole -0.156,  1-sigma level  0.029
Q1    1   0.4932  0.3102  0.6637  11.00000  0.05    0.20
Q2    1   0.2940  0.6651  0.8043  11.00000  0.05    0.19
Q3    1   0.5154  0.5114  0.7206  11.00000  0.05    0.16
Q4    1   0.3956  0.8163  0.8448  11.00000  0.05    0.15
Q5    1   0.1320  0.7085  0.7804  11.00000  0.05    0.13
Q6    1   0.4820  0.6297  0.7967  11.00000  0.05    0.13
Q7    1   0.5020  0.4015  0.7545  11.00000  0.05    0.13
Q8    1   0.0423  0.7268  0.8612  11.00000  0.05    0.13
Q9    1   0.1290  0.5946  0.7988  11.00000  0.05    0.12
Q10   1   0.1363  0.9628  0.8842  11.00000  0.05    0.11
Q11   1   0.4969  0.0182  0.6336  11.00000  0.05    0.11
Q12   1   0.3715  0.3867  0.6945  11.00000  0.05    0.11
Q13   1   0.3021  0.9033  0.9183  11.00000  0.05    0.10
Q14   1   0.4818  0.1639  0.5835  11.00000  0.05    0.10
Q15   1   0.3157  0.9904  0.8985  11.00000  0.05    0.10
Q16   1   0.6403  0.2491  0.6229  11.00000  0.05    0.10
Q17   1   0.7653  0.2148  0.6987  11.00000  0.05    0.10
Q18   1   0.8413  0.1041  0.5105  11.00000  0.05    0.10
Q19   1   0.6033  0.4888  0.7994  11.00000  0.05    0.10
Q20   1   0.0562  0.8800  0.8084  11.00000  0.05    0.08
;
