# Supplementary material for: Crystal structure of methyl 1,3-benzoxazole-2-carboxyl­ate
Source: Acta Crystallogr E Crystallogr Commun. 2021 Oct 8;77(Pt 11):1078–81. doi: 10.1107/S2056989021010094 (PMC8587983; doi:10.1107/S2056989021010094)
Supplement: Supplementary file 2 [file e-77-01078-Isup3.hkl]

data_I                                                                          
_shelx_title ' ALP078Pdep_a.res in P2(1)'                                       
_shelx_refln_list_code          4                                               
_shelx_F_calc_maximum       30.68                                               
_exptl_crystal_F_000       184.00                                               
_reflns_d_resolution_high  0.7499                                               
                                                                                
loop_                                                                           
 _space_group_symop_operation_xyz                                               
 'x, y, z'                                                                      
 '-x, y+1/2, -z'                                                                
                                                                                
_cell_length_a     6.8165                                                       
_cell_length_b     4.4676                                                       
_cell_length_c    13.2879                                                       
_cell_angle_alpha  90.000                                                       
_cell_angle_beta   95.132                                                       
_cell_angle_gamma  90.000                                                       
                                                                                
_shelx_F_squared_multiplier     1.000                                           
                                                                                
loop_                                                                           
 _refln_index_h                                                                 
 _refln_index_k                                                                 
 _refln_index_l                                                                 
 _refln_F_squared_calc                                                          
 _refln_F_squared_meas                                                          
 _refln_F_squared_sigma                                                         
 _refln_observed_status                                                         
   1  -5   0          0.29          0.42         0.14 o                         
   2  -5   0          2.94          3.15         0.23 o                         
   3  -5   0         22.19         21.57         0.46 o                         
   4  -5   0         11.44         12.88         0.42 o                         
   0  -4   0         60.40         62.24         0.89 o                         
   1  -4   0          1.05          1.13         0.13 o                         
   2  -4   0          3.54          3.99         0.18 o                         
   3  -4   0         23.13         23.58         0.42 o                         
   4  -4   0          4.84          5.28         0.46 o                         
   5  -4   0          0.70          0.79         0.25 o                         
   6  -4   0          8.16          8.82         0.55 o                         
   1  -3   0        186.17        195.17         1.54 o                         
   2  -3   0        143.52        150.39         1.30 o                         
   3  -3   0         11.34         10.99         0.34 o                         
   4  -3   0         38.39         37.90         0.56 o                         
   5  -3   0        173.49        170.63         2.07 o                         
   6  -3   0         44.26         42.95         0.65 o                         
   7  -3   0          0.50          0.68         0.20 o                         
   0  -2   0        307.72        309.16         3.76 o                         
   1  -2   0         36.52         38.07         0.37 o                         
   2  -2   0         10.04          9.57         0.19 o                         
   3  -2   0        207.61        213.95         2.10 o                         
   4  -2   0          0.26          0.47         0.10 o                         
   5  -2   0         20.75         19.26         0.37 o                         
   6  -2   0          5.52          5.69         0.23 o                         
   7  -2   0          1.38          1.47         0.19 o                         
   8  -2   0         11.46         13.19         0.40 o                         
   2  -1   0        231.69        244.30         2.97 o                         
   3  -1   0        417.87        437.32         6.44 o                         
   4  -1   0         19.18         20.82         0.43 o                         
   5  -1   0         21.89         20.85         0.64 o                         
   6  -1   0         34.93         33.85         0.74 o                         
   7  -1   0          2.30          2.33         0.23 o                         
   8  -1   0         19.59         20.54         0.50 o                         
   2   0   0         62.21         62.15         0.57 o                         
   3   0   0        204.16        216.54         1.73 o                         
   4   0   0        495.66        528.58         5.48 o                         
   5   0   0        130.59        112.95         0.99 o                         
   6   0   0        127.14        125.38         1.20 o                         
   7   0   0         10.25          8.55         0.24 o                         
   8   0   0          2.15          2.26         0.21 o                         
   9   0   0          0.00          0.33         0.19 o                         
   2   1   0        231.60        236.41         5.02 o                         
   3   1   0        417.35        430.57         9.01 o                         
   4   1   0         19.25         21.11         0.39 o                         
   5   1   0         21.88         20.90         0.45 o                         
   6   1   0         35.02         33.43         0.59 o                         
   7   1   0          2.29          2.53         0.30 o                         
   8   1   0         19.63         20.26         0.59 o                         
   0   2   0        307.90        310.38         4.62 o                         
   1   2   0         36.49         38.62         0.37 o                         
   2   2   0          9.99          9.67         0.23 o                         
   3   2   0        207.70        210.89         2.11 o                         
   4   2   0          0.26          0.35         0.13 o                         
   5   2   0         20.77         19.11         0.66 o                         
   6   2   0          5.52          5.69         0.27 o                         
   7   2   0          1.38          1.40         0.22 o                         
   8   2   0         11.44         13.39         0.49 o                         
   1   3   0        185.92        197.86         1.80 o                         
   2   3   0        143.55        149.56         1.21 o                         
   3   3   0         11.41         10.84         0.27 o                         
   4   3   0         38.39         37.48         0.60 o                         
   5   3   0        173.36        166.51         4.89 o                         
   6   3   0         44.36         41.84         0.89 o                         
   7   3   0          0.51          0.52         0.24 o                         
   0   4   0         60.31         63.49         1.09 o                         
   1   4   0          1.03          0.98         0.16 o                         
   2   4   0          3.54          3.73         0.22 o                         
   3   4   0         23.15         24.48         0.60 o                         
   4   4   0          4.82          5.26         0.28 o                         
   5   4   0          0.70          1.11         0.24 o                         
   6   4   0          8.15          9.57         0.66 o                         
   1   5   0          0.29          0.60         0.24 o                         
   2   5   0          2.95          3.24         0.30 o                         
   3   5   0         22.25         21.66         0.59 o                         
   4   5   0         11.43         12.57         0.62 o                         
  -4  -5   1         22.39         23.25         1.43 o                         
  -3  -5   1         86.04         82.88         0.94 o                         
  -2  -5   1          3.83          4.47         0.22 o                         
  -1  -5   1         20.20         20.16         0.45 o                         
   0  -5   1         30.99         30.25         0.44 o                         
   1  -5   1         19.66         18.92         0.38 o                         
   2  -5   1         58.83         56.19         0.73 o                         
   3  -5   1          7.72          7.53         0.28 o                         
   4  -5   1         23.65         24.57         0.72 o                         
  -6  -4   1          2.40          2.72         0.26 o                         
  -5  -4   1          6.91          7.63         0.36 o                         
  -4  -4   1          8.40          8.89         0.35 o                         
  -3  -4   1         24.59         22.88         0.38 o                         
  -2  -4   1         19.21         18.51         0.33 o                         
  -1  -4   1         37.46         37.97         0.45 o                         
   0  -4   1         11.79         11.77         0.26 o                         
   1  -4   1         29.78         29.88         0.43 o                         
   2  -4   1          6.50          6.70         0.23 o                         
   3  -4   1         69.88         67.95         0.72 o                         
   4  -4   1         26.63         25.64         0.68 o                         
   5  -4   1         31.49         30.09         0.98 o                         
   6  -4   1          2.92          2.72         0.58 o                         
  -7  -3   1          6.22          7.37         0.33 o                         
  -6  -3   1         15.24         16.05         0.39 o                         
  -5  -3   1         11.32         11.69         0.42 o                         
  -4  -3   1          3.35          4.25         0.25 o                         
  -3  -3   1         11.02         11.86         0.35 o                         
  -2  -3   1         45.78         46.24         0.50 o                         
  -1  -3   1         16.67         17.14         0.28 o                         
   0  -3   1         60.15         62.50         0.59 o                         
   1  -3   1         30.65         33.72         0.38 o                         
   2  -3   1         55.23         56.06         0.57 o                         
   3  -3   1         17.68         19.03         0.28 o                         
   4  -3   1          4.05          4.70         0.27 o                         
   5  -3   1         94.48         88.38         1.07 o                         
   6  -3   1         25.70         24.21         0.68 o                         
   7  -3   1          0.02         -0.02         0.24 o                         
  -8  -2   1          9.37         11.91         0.39 o                         
  -7  -2   1          0.15          0.04         0.14 o                         
  -6  -2   1         54.55         52.12         0.65 o                         
  -5  -2   1        120.84        121.59         1.20 o                         
  -4  -2   1         40.93         42.89         0.51 o                         
  -3  -2   1        147.36        155.46         1.56 o                         
  -2  -2   1        179.56        190.94         2.44 o                         
  -1  -2   1        159.13        150.80         1.36 o                         
   0  -2   1         48.20         50.37         0.45 o                         
   1  -2   1        182.72        183.32         1.62 o                         
   2  -2   1         78.89         78.35         1.46 o                         
   3  -2   1         60.13         69.69         0.79 o                         
   4  -2   1         37.87         37.00         0.46 o                         
   5  -2   1         93.23         93.85         0.97 o                         
   6  -2   1         72.52         69.70         0.83 o                         
   7  -2   1         21.88         22.74         0.49 o                         
   8  -2   1          1.50          1.84         0.24 o                         
  -8  -1   1          0.61          0.46         0.16 o                         
  -7  -1   1         10.72          9.62         0.31 o                         
  -6  -1   1         79.09         74.37         0.92 o                         
  -5  -1   1         75.84         73.65         1.64 o                         
  -4  -1   1        146.38        159.78         1.65 o                         
  -3  -1   1        227.43        251.57         2.39 o                         
  -2  -1   1        380.90        380.98        11.51 o                         
   0  -1   1         88.77         95.42         0.78 o                         
   1  -1   1        376.54        355.60         9.39 o                         
   2  -1   1        321.27        332.70        10.66 o                         
   3  -1   1        131.87        147.25         1.60 o                         
   4  -1   1        112.23        124.83         1.19 o                         
   5  -1   1         92.73         90.54         0.92 o                         
   6  -1   1          9.40          9.97         0.29 o                         
   7  -1   1          4.03          4.15         0.29 o                         
   8  -1   1         10.08         11.61         0.39 o                         
  -9   0   1          1.64          1.66         0.38 o                         
  -8   0   1          3.06          2.97         0.27 o                         
  -7   0   1          3.15          3.10         0.31 o                         
  -6   0   1        162.80        159.09         1.36 o                         
  -5   0   1          3.14          3.10         0.12 o                         
  -4   0   1         10.47         13.26         0.20 o                         
  -3   0   1         77.76         79.48         0.68 o                         
  -2   0   1        116.64        113.77         1.09 o                         
  -1   0   1         85.63         77.16         1.35 o                         
   2   0   1          2.70          2.55         0.09 o                         
   3   0   1        260.38        287.02         2.28 o                         
   4   0   1         60.30         70.63         0.70 o                         
   5   0   1        181.70        182.14         1.65 o                         
   6   0   1        122.34        112.22         1.21 o                         
   7   0   1         59.27         56.45         0.73 o                         
   8   0   1         12.44         11.47         0.39 o                         
  -8   1   1          0.61          0.47         0.20 o                         
  -7   1   1         10.70          9.85         0.37 o                         
  -6   1   1         79.15         71.69         0.98 o                         
  -5   1   1         75.88         73.63         2.27 o                         
  -4   1   1        146.66        157.35         1.77 o                         
  -3   1   1        227.74        248.08         2.66 o                         
  -2   1   1        381.05        362.23         9.92 o                         
   0   1   1         89.14         94.98         0.84 o                         
   1   1   1        376.48        341.50         9.09 o                         
   2   1   1        321.05        331.51         9.44 o                         
   3   1   1        131.72        143.18         1.43 o                         
   4   1   1        112.02        123.05         1.43 o                         
   5   1   1         92.65         90.77         1.14 o                         
   6   1   1          9.39          9.42         0.36 o                         
   7   1   1          4.05          4.02         0.30 o                         
   8   1   1         10.06         11.33         0.48 o                         
  -8   2   1          9.36         11.39         0.43 o                         
  -7   2   1          0.15          0.04         0.17 o                         
  -6   2   1         54.50         50.87         0.74 o                         
  -5   2   1        120.81        119.55         1.33 o                         
  -4   2   1         40.91         42.15         0.59 o                         
  -3   2   1        147.71        151.59         1.56 o                         
  -2   2   1        179.76        188.59         1.89 o                         
  -1   2   1        159.30        150.95         2.20 o                         
   0   2   1         48.27         51.15         0.49 o                         
   1   2   1        182.65        185.38         1.52 o                         
   2   2   1         78.87         79.95         0.73 o                         
   3   2   1         60.29         68.65         0.80 o                         
   4   2   1         37.90         36.94         0.54 o                         
   5   2   1         93.20         91.51         1.20 o                         
   6   2   1         72.53         68.93         1.02 o                         
   7   2   1         21.95         22.95         0.55 o                         
   8   2   1          1.52          1.85         0.37 o                         
  -7   3   1          6.23          6.09         0.35 o                         
  -6   3   1         15.25         14.83         0.50 o                         
  -5   3   1         11.37         10.51         0.43 o                         
  -4   3   1          3.34          3.93         0.24 o                         
  -3   3   1         11.05         11.84         0.28 o                         
  -2   3   1         45.87         46.07         0.46 o                         
  -1   3   1         16.76         17.66         0.30 o                         
   0   3   1         60.14         62.94         0.68 o                         
   1   3   1         30.64         32.13         0.67 o                         
   2   3   1         55.18         55.79         0.54 o                         
   3   3   1         17.73         18.97         0.35 o                         
   4   3   1          4.07          4.66         0.24 o                         
   5   3   1         94.41         88.53         1.13 o                         
   6   3   1         25.64         25.18         0.60 o                         
   7   3   1          0.02         -0.16         0.19 o                         
  -6   4   1          2.40          2.55         0.27 o                         
  -5   4   1          6.90          8.42         0.42 o                         
  -4   4   1          8.42          8.96         0.35 o                         
  -3   4   1         24.52         23.56         0.42 o                         
  -2   4   1         19.23         18.01         0.33 o                         
  -1   4   1         37.45         37.93         0.58 o                         
   0   4   1         11.84         11.97         0.30 o                         
   1   4   1         29.80         29.87         0.52 o                         
   2   4   1          6.47          6.58         0.26 o                         
   3   4   1         69.67         67.21         0.82 o                         
   4   4   1         26.52         26.72         0.53 o                         
   5   4   1         31.49         31.69         0.71 o                         
   6   4   1          2.91          3.58         0.45 o                         
  -4   5   1         22.35         22.68         0.64 o                         
  -3   5   1         86.03         81.91         1.80 o                         
  -2   5   1          3.84          4.55         0.32 o                         
  -1   5   1         20.18         19.84         0.60 o                         
   0   5   1         30.94         29.51         0.72 o                         
   1   5   1         19.65         18.72         0.59 o                         
   2   5   1         58.86         55.71         1.41 o                         
   3   5   1          7.75          7.51         0.39 o                         
   4   5   1         23.67         24.01         0.77 o                         
  -4  -5   2          4.98          5.93         0.39 o                         
  -3  -5   2          7.38          7.78         0.34 o                         
  -2  -5   2         18.33         18.06         0.36 o                         
  -1  -5   2          4.87          5.90         0.25 o                         
   0  -5   2         87.87         85.80         0.92 o                         
   1  -5   2         24.49         24.45         0.43 o                         
   2  -5   2          3.54          4.29         0.22 o                         
   3  -5   2          9.68         10.17         0.43 o                         
   4  -5   2          4.51          5.00         0.38 o                         
  -6  -4   2          0.72          1.05         0.22 o                         
  -5  -4   2         26.79         26.70         0.57 o                         
  -4  -4   2          8.01          8.42         0.37 o                         
  -3  -4   2         55.31         54.58         0.63 o                         
  -2  -4   2         50.50         50.86         0.55 o                         
  -1  -4   2         54.97         53.18         0.56 o                         
   0  -4   2         66.37         63.65         0.64 o                         
   1  -4   2          7.38          6.51         0.26 o                         
   2  -4   2         13.94         13.84         0.29 o                         
   3  -4   2         97.94         94.43         1.14 o                         
   4  -4   2         13.87         14.55         0.55 o                         
   5  -4   2          5.24          5.93         0.41 o                         
   6  -4   2          2.46          3.06         0.40 o                         
  -7  -3   2          9.98         10.13         0.51 o                         
  -6  -3   2         23.50         23.44         0.52 o                         
  -5  -3   2         57.11         55.51         0.67 o                         
  -4  -3   2         22.48         22.89         0.49 o                         
  -3  -3   2          8.65         10.52         0.41 o                         
  -2  -3   2         11.53         11.78         0.23 o                         
  -1  -3   2         36.60         37.55         0.41 o                         
   0  -3   2         56.32         62.63         0.59 o                         
   1  -3   2         57.85         58.75         0.60 o                         
   2  -3   2         74.92         74.01         0.79 o                         
   3  -3   2         47.63         49.64         0.59 o                         
   4  -3   2          6.12          6.89         0.25 o                         
   5  -3   2          5.99          6.35         0.28 o                         
   6  -3   2          3.45          4.56         0.31 o                         
   7  -3   2          1.03          0.95         0.22 o                         
  -8  -2   2          8.06         10.56         0.37 o                         
  -7  -2   2          4.93          4.77         0.26 o                         
  -6  -2   2         27.29         26.06         0.43 o                         
  -5  -2   2        183.18        180.46         1.69 o                         
  -4  -2   2         34.91         33.58         0.44 o                         
  -3  -2   2         92.55         98.75         1.22 o                         
  -2  -2   2        146.61        152.46         1.27 o                         
  -1  -2   2        203.91        204.04         1.80 o                         
   0  -2   2        129.93        135.44         1.06 o                         
   1  -2   2         97.41         98.52         0.80 o                         
   2  -2   2        217.96        223.50         1.96 o                         
   3  -2   2         69.89         72.05         0.89 o                         
   4  -2   2          1.13          1.32         0.16 o                         
   5  -2   2         20.76         22.19         0.43 o                         
   6  -2   2         44.13         41.95         0.66 o                         
   7  -2   2          2.79          2.97         0.36 o                         
   8  -2   2          0.42          0.65         0.23 o                         
  -8  -1   2          2.59          2.20         0.29 o                         
  -7  -1   2         43.30         42.69         0.63 o                         
  -6  -1   2        123.10        118.64         1.30 o                         
  -5  -1   2         84.51         83.26         1.05 o                         
  -4  -1   2         34.28         33.22         0.47 o                         
  -3  -1   2         11.24         13.31         0.29 o                         
  -2  -1   2        137.48        135.70         1.48 o                         
   1  -1   2        124.96        116.75         1.62 o                         
   2  -1   2         37.42         37.62         0.45 o                         
   3  -1   2        225.36        239.30         2.10 o                         
   4  -1   2        126.93        128.16         1.20 o                         
   5  -1   2         39.18         39.65         0.50 o                         
   6  -1   2         40.26         37.85         0.51 o                         
   7  -1   2          5.29          4.76         0.27 o                         
   8  -1   2         13.27         15.61         0.44 o                         
  -9   0   2          4.04          5.44         0.97 o                         
  -8   0   2         32.79         30.79         1.59 o                         
  -7   0   2          0.00          0.20         0.15 o                         
  -6   0   2         16.97         17.10         0.27 o                         
  -5   0   2          4.15          3.16         0.13 o                         
  -4   0   2        217.87        240.93         1.95 o                         
  -3   0   2          1.77          1.77         0.09 o                         
  -2   0   2        148.04        154.88         1.71 o                         
   2   0   2          0.02          0.04         0.07 o                         
   3   0   2         11.98          9.71         0.19 o                         
   4   0   2         57.65         53.82         0.53 o                         
   5   0   2          1.46          3.24         0.14 o                         
   6   0   2        154.82        151.97         1.43 o                         
   7   0   2          0.02          0.15         0.12 o                         
   8   0   2         15.42         14.83         0.55 o                         
  -8   1   2          2.62          2.11         0.22 o                         
  -7   1   2         43.31         43.36         0.76 o                         
  -6   1   2        123.11        118.71         1.46 o                         
  -5   1   2         84.46         82.51         1.19 o                         
  -4   1   2         34.27         33.16         0.52 o                         
  -3   1   2         11.24         12.87         0.29 o                         
  -2   1   2        137.93        134.91         1.49 o                         
   1   1   2        125.09        115.36         1.03 o                         
   2   1   2         37.59         37.00         0.48 o                         
   3   1   2        225.48        236.09         2.28 o                         
   4   1   2        127.00        126.63         1.21 o                         
   5   1   2         39.30         38.02         0.53 o                         
   6   1   2         40.38         37.59         0.75 o                         
   7   1   2          5.29          4.61         0.31 o                         
   8   1   2         13.27         15.57         0.56 o                         
  -8   2   2          8.06          9.05         0.40 o                         
  -7   2   2          4.93          4.69         0.29 o                         
  -6   2   2         27.19         25.66         0.51 o                         
  -5   2   2        183.12        175.73         1.84 o                         
  -4   2   2         34.85         32.83         0.50 o                         
  -3   2   2         92.33         98.25         1.21 o                         
  -2   2   2        146.49        153.87         1.56 o                         
  -1   2   2        203.82        205.48         1.81 o                         
   0   2   2        129.80        138.42         1.16 o                         
   1   2   2         97.17         99.47         0.93 o                         
   2   2   2        218.03        221.86         1.70 o                         
   3   2   2         69.79         71.09         0.81 o                         
   4   2   2          1.13          1.20         0.14 o                         
   5   2   2         20.80         21.99         0.49 o                         
   6   2   2         44.15         41.19         0.83 o                         
   7   2   2          2.81          3.37         0.32 o                         
   8   2   2          0.43          0.43         0.24 o                         
  -7   3   2         10.01         10.83         0.44 o                         
  -6   3   2         23.53         23.28         0.57 o                         
  -5   3   2         57.13         51.34         0.82 o                         
  -4   3   2         22.45         22.56         0.47 o                         
  -3   3   2          8.58          9.54         0.26 o                         
  -2   3   2         11.51         11.87         0.23 o                         
  -1   3   2         36.50         37.94         0.47 o                         
   0   3   2         56.38         63.82         0.69 o                         
   1   3   2         57.86         58.85         0.74 o                         
   2   3   2         75.03         72.51         0.72 o                         
   3   3   2         47.64         49.37         0.57 o                         
   4   3   2          6.10          6.63         0.28 o                         
   5   3   2          5.97          6.46         0.37 o                         
   6   3   2          3.44          4.24         0.37 o                         
   7   3   2          1.02          0.60         0.22 o                         
  -6   4   2          0.72          1.16         0.24 o                         
  -5   4   2         26.77         27.72         0.64 o                         
  -4   4   2          8.00          9.08         0.38 o                         
  -3   4   2         55.48         55.42         0.70 o                         
  -2   4   2         50.47         50.71         0.58 o                         
  -1   4   2         54.94         54.20         0.66 o                         
   0   4   2         66.37         63.85         0.75 o                         
   1   4   2          7.39          6.60         0.26 o                         
   2   4   2         13.94         13.44         0.35 o                         
   3   4   2         98.09         94.45         1.02 o                         
   4   4   2         13.85         14.94         0.41 o                         
   5   4   2          5.24          6.45         0.36 o                         
   6   4   2          2.46          2.32         0.28 o                         
  -4   5   2          4.93          5.25         0.36 o                         
  -3   5   2          7.36          7.20         0.42 o                         
  -2   5   2         18.34         18.01         0.69 o                         
  -1   5   2          4.85          4.99         0.42 o                         
   0   5   2         87.82         87.94         1.25 o                         
   1   5   2         24.47         23.64         0.57 o                         
   2   5   2          3.56          3.82         0.27 o                         
   3   5   2          9.68         10.12         0.53 o                         
   4   5   2          4.50          5.09         0.42 o                         
  -4  -5   3          0.46          0.16         0.18 o                         
  -3  -5   3          5.73          5.99         0.25 o                         
  -2  -5   3          0.84          0.81         0.14 o                         
  -1  -5   3          3.86          4.10         0.21 o                         
   0  -5   3          6.22          6.75         0.28 o                         
   1  -5   3          3.00          3.67         0.31 o                         
   2  -5   3          1.93          2.42         0.22 o                         
   3  -5   3         16.38         15.96         0.42 o                         
   4  -5   3          0.77          0.66         0.17 o                         
  -6  -4   3         14.97         15.79         0.66 o                         
  -5  -4   3         18.15         18.91         0.48 o                         
  -4  -4   3         23.35         24.26         0.55 o                         
  -3  -4   3         12.96         12.05         0.28 o                         
  -2  -4   3         42.84         43.76         0.51 o                         
  -1  -4   3          3.03          3.42         0.16 o                         
   0  -4   3         12.20         11.51         0.28 o                         
   1  -4   3         49.36         48.66         0.57 o                         
   2  -4   3         10.32          9.88         0.32 o                         
   3  -4   3         30.44         29.68         0.48 o                         
   4  -4   3         51.85         49.80         0.71 o                         
   5  -4   3         61.93         60.33         1.19 o                         
   6  -4   3          5.79          5.75         0.51 o                         
  -7  -3   3          4.58          5.92         0.35 o                         
  -6  -3   3         14.73         13.63         0.56 o                         
  -5  -3   3         45.33         45.28         0.58 o                         
  -4  -3   3          6.35          5.98         0.32 o                         
  -3  -3   3        208.98        201.68         2.29 o                         
  -2  -3   3          0.23          0.23         0.09 o                         
  -1  -3   3         70.64         68.60         0.63 o                         
   0  -3   3         24.17         22.63         0.32 o                         
   1  -3   3         96.63         95.43         0.89 o                         
   2  -3   3          3.11          3.46         0.17 o                         
   3  -3   3          1.19          1.64         0.15 o                         
   4  -3   3          1.50          0.87         0.21 o                         
   5  -3   3         16.92         16.10         0.40 o                         
   6  -3   3         29.11         26.74         0.95 o                         
   7  -3   3          0.14          0.77         0.30 o                         
  -8  -2   3          4.43          4.57         0.46 o                         
  -7  -2   3          3.94          4.31         0.25 o                         
  -6  -2   3         66.22         61.42         0.73 o                         
  -5  -2   3         41.17         35.76         0.49 o                         
  -4  -2   3          0.29          0.22         0.10 o                         
  -3  -2   3         32.15         30.56         0.48 o                         
  -2  -2   3        240.73        249.01         2.19 o                         
  -1  -2   3         60.01         65.43         0.62 o                         
   0  -2   3         95.65        103.80         0.91 o                         
   1  -2   3        138.20        150.73         1.27 o                         
   2  -2   3         66.02         67.51         0.60 o                         
   3  -2   3        118.55        121.68         1.00 o                         
   4  -2   3         69.86         66.20         0.81 o                         
   5  -2   3        168.62        168.13         1.78 o                         
   6  -2   3         19.45         21.31         0.45 o                         
   7  -2   3          0.01          0.18         0.21 o                         
   8  -2   3          6.65          7.23         0.41 o                         
  -8  -1   3         10.08         10.66         0.42 o                         
  -7  -1   3          0.45          0.38         0.14 o                         
  -6  -1   3         62.22         59.90         0.77 o                         
  -5  -1   3          2.07          2.35         0.20 o                         
  -4  -1   3        102.68        104.68         1.24 o                         
  -3  -1   3        297.54        321.44         3.94 o                         
  -2  -1   3        195.44        208.65         2.26 o                         
  -1  -1   3        538.68        556.81        13.94 o                         
   1  -1   3        103.91        113.97         1.03 o                         
   2  -1   3          2.04          2.39         0.10 o                         
   3  -1   3        196.04        211.02         1.73 o                         
   4  -1   3         59.83         65.85         0.61 o                         
   5  -1   3        226.22        220.77         1.73 o                         
   6  -1   3        116.67        113.97         1.15 o                         
   7  -1   3          2.67          2.91         0.25 o                         
   8  -1   3         15.58         16.37         0.52 o                         
  -9   0   3         11.94         13.72         0.68 o                         
  -8   0   3          6.76          6.79         0.51 o                         
  -7   0   3          3.34          2.40         0.19 o                         
  -6   0   3          7.59          7.07         0.19 o                         
  -5   0   3        152.75        146.95         1.25 o                         
  -4   0   3        314.93        348.96         3.01 o                         
  -3   0   3        748.47        788.91        18.20 o                         
  -2   0   3         38.14         36.00         0.37 o                         
  -1   0   3          6.30          6.59         0.13 o                         
   0   0   3          0.03          0.36         0.06 o                         
   3   0   3        155.54        149.93         1.34 o                         
   4   0   3         67.57         79.03         0.73 o                         
   5   0   3         61.03         63.79         0.63 o                         
   6   0   3         16.62         15.68         0.30 o                         
   7   0   3          5.77          4.66         0.20 o                         
   8   0   3          1.62          2.70         0.21 o                         
  -8   1   3         10.05          9.97         0.38 o                         
  -7   1   3          0.44          0.36         0.15 o                         
  -6   1   3         62.12         57.81         0.76 o                         
  -5   1   3          2.04          2.25         0.18 o                         
  -4   1   3        102.74        103.07         1.41 o                         
  -3   1   3        297.69        321.38         4.87 o                         
  -2   1   3        195.40        205.23         2.21 o                         
   1   1   3        103.99        113.38         1.12 o                         
   2   1   3          2.03          1.87         0.13 o                         
   3   1   3        196.24        210.65         2.09 o                         
   4   1   3         59.83         65.92         0.62 o                         
   5   1   3        226.17        219.76         1.82 o                         
   6   1   3        116.75        114.07         1.41 o                         
   7   1   3          2.67          2.47         0.29 o                         
   8   1   3         15.60         16.37         0.55 o                         
  -8   2   3          4.43          4.58         0.31 o                         
  -7   2   3          3.94          4.09         0.28 o                         
  -6   2   3         66.41         59.68         1.57 o                         
  -5   2   3         41.15         36.30         0.58 o                         
  -4   2   3          0.29          0.10         0.13 o                         
  -3   2   3         32.07         30.77         0.52 o                         
  -2   2   3        240.69        250.70         2.40 o                         
  -1   2   3         59.93         66.51         0.67 o                         
   0   2   3         95.72        105.46         0.85 o                         
   1   2   3        138.07        152.79         1.27 o                         
   2   2   3         66.02         67.26         0.60 o                         
   3   2   3        118.54        122.32         1.16 o                         
   4   2   3         69.83         65.95         0.80 o                         
   5   2   3        168.46        163.98         1.95 o                         
   6   2   3         19.52         20.26         0.60 o                         
   7   2   3          0.01          0.23         0.22 o                         
   8   2   3          6.65          9.13         0.52 o                         
  -7   3   3          4.60          5.42         0.34 o                         
  -6   3   3         14.74         13.78         0.46 o                         
  -5   3   3         45.33         43.84         0.75 o                         
  -4   3   3          6.33          6.50         0.28 o                         
  -3   3   3        209.03        204.72         2.36 o                         
  -2   3   3          0.21          0.14         0.10 o                         
  -1   3   3         70.60         70.59         0.75 o                         
   0   3   3         24.15         22.93         0.32 o                         
   1   3   3         96.73         95.16         0.96 o                         
   2   3   3          3.06          3.47         0.18 o                         
   3   3   3          1.21          1.47         0.13 o                         
   4   3   3          1.48          0.92         0.17 o                         
   5   3   3         16.92         15.86         0.42 o                         
   6   3   3         29.07         29.42         0.65 o                         
   7   3   3          0.13          0.31         0.23 o                         
  -6   4   3         14.98         16.38         0.52 o                         
  -5   4   3         18.13         20.02         0.58 o                         
  -4   4   3         23.36         24.11         0.56 o                         
  -3   4   3         12.93         12.34         0.32 o                         
  -2   4   3         42.91         44.13         0.61 o                         
  -1   4   3          3.02          3.95         0.20 o                         
   0   4   3         12.17         11.82         0.31 o                         
   1   4   3         49.30         49.09         0.63 o                         
   2   4   3         10.35          9.78         0.34 o                         
   3   4   3         30.51         29.15         0.47 o                         
   4   4   3         51.86         49.32         0.84 o                         
   5   4   3         61.94         60.41         1.19 o                         
   6   4   3          5.80          5.50         0.43 o                         
  -4   5   3          0.46          0.39         0.24 o                         
  -3   5   3          5.73          6.45         0.38 o                         
  -2   5   3          0.84          0.64         0.26 o                         
  -1   5   3          3.90          4.27         0.39 o                         
   0   5   3          6.24          7.60         0.42 o                         
   1   5   3          3.01          3.96         0.36 o                         
   2   5   3          1.93          2.30         0.52 o                         
   3   5   3         16.38         16.79         0.65 o                         
   4   5   3          0.77          0.43         0.28 o                         
  -4  -5   4          2.13          2.18         0.24 o                         
  -3  -5   4          2.92          3.14         0.20 o                         
  -2  -5   4          1.94          2.25         0.17 o                         
  -1  -5   4         13.46         13.80         0.37 o                         
   0  -5   4         11.84         12.11         0.34 o                         
   1  -5   4         17.37         17.90         0.43 o                         
   2  -5   4          0.08          0.15         0.16 o                         
   3  -5   4          4.61          4.66         0.27 o                         
   4  -5   4          7.81          8.14         0.59 o                         
  -6  -4   4          6.80          8.58         0.78 o                         
  -5  -4   4         14.51         14.37         0.42 o                         
  -4  -4   4         12.47         12.36         0.43 o                         
  -3  -4   4         53.84         51.56         0.73 o                         
  -2  -4   4          6.19          6.28         0.21 o                         
  -1  -4   4         33.56         31.37         0.45 o                         
   0  -4   4         83.63         80.65         0.83 o                         
   1  -4   4          9.76          9.63         0.26 o                         
   2  -4   4         90.19         83.63         1.55 o                         
   3  -4   4          3.26          3.52         0.22 o                         
   4  -4   4          8.55          8.58         0.31 o                         
   5  -4   4         13.05         13.39         1.04 o                         
   6  -4   4         12.18         11.91         0.69 o                         
  -7  -3   4          1.84          1.30         0.20 o                         
  -6  -3   4          5.72          5.85         0.28 o                         
  -5  -3   4         23.16         22.22         0.40 o                         
  -4  -3   4         45.39         44.23         0.70 o                         
  -3  -3   4         18.76         18.51         0.38 o                         
  -2  -3   4         35.68         34.69         0.42 o                         
  -1  -3   4         17.72         16.03         0.28 o                         
   0  -3   4         49.22         48.22         0.53 o                         
   1  -3   4         14.48         13.91         0.29 o                         
   2  -3   4         46.61         45.26         0.52 o                         
   3  -3   4        149.75        143.25         1.28 o                         
   4  -3   4         45.87         43.42         0.53 o                         
   5  -3   4         17.60         18.01         0.44 o                         
   6  -3   4          6.36          7.02         0.43 o                         
   7  -3   4         11.31         13.99         0.73 o                         
  -8  -2   4          1.79          1.71         0.28 o                         
  -7  -2   4         18.23         16.83         0.43 o                         
  -6  -2   4         29.79         29.64         0.46 o                         
  -5  -2   4        161.78        153.43         1.48 o                         
  -4  -2   4         56.06         58.60         0.72 o                         
  -3  -2   4          1.02          1.01         0.20 o                         
  -2  -2   4         62.00         56.03         0.58 o                         
  -1  -2   4        729.62        790.13        13.91 o                         
   0  -2   4         65.40         65.05         0.66 o                         
   1  -2   4         80.35         86.28         0.73 o                         
   2  -2   4         90.05         92.64         0.79 o                         
   3  -2   4         21.89         19.92         0.28 o                         
   4  -2   4         18.01         18.47         0.28 o                         
   5  -2   4          7.76          6.85         0.31 o                         
   6  -2   4          7.76          6.51         0.29 o                         
   7  -2   4          0.40          0.00         0.22 o                         
   8  -2   4         11.82         11.75         0.51 o                         
  -8  -1   4          5.31          6.49         0.37 o                         
  -7  -1   4          6.74          6.54         0.33 o                         
  -6  -1   4        110.34        101.99         1.16 o                         
  -5  -1   4        105.32         99.17         3.30 o                         
  -4  -1   4         44.34         45.41         0.65 o                         
  -3  -1   4         41.25         44.62         0.64 o                         
  -2  -1   4         91.76        101.87         1.36 o                         
  -1  -1   4        106.36        104.05         0.95 o                         
   1  -1   4        431.95        438.28         6.77 o                         
   2  -1   4         62.88         73.31         0.72 o                         
   3  -1   4         22.18         22.70         0.33 o                         
   4  -1   4         61.88         61.50         0.62 o                         
   5  -1   4         41.96         41.74         0.50 o                         
   6  -1   4         34.76         31.80         0.43 o                         
   7  -1   4         25.52         24.80         0.49 o                         
   8  -1   4          3.46          3.44         0.25 o                         
  -9   0   4          7.40          8.58         0.90 o                         
  -8   0   4          4.47          5.72         0.37 o                         
  -7   0   4          4.32          4.83         0.25 o                         
  -6   0   4         35.29         33.30         0.40 o                         
  -5   0   4          0.03          0.18         0.09 o                         
  -4   0   4         38.84         44.22         0.48 o                         
  -3   0   4         32.21         28.04         0.32 o                         
  -2   0   4        183.51        183.70         1.96 o                         
  -1   0   4        110.60        110.35         1.41 o                         
   1   0   4        281.38        259.46         5.45 o                         
   2   0   4         24.28         23.28         0.32 o                         
   3   0   4        361.38        383.76         3.41 o                         
   4   0   4         18.90         17.77         0.28 o                         
   5   0   4          1.27          1.23         0.12 o                         
   6   0   4          1.00          0.91         0.13 o                         
   7   0   4          7.47          7.41         0.28 o                         
   8   0   4         10.47         13.41         0.35 o                         
  -8   1   4          5.31          4.99         0.29 o                         
  -7   1   4          6.73          5.92         0.27 o                         
  -6   1   4        110.03        102.02         1.17 o                         
  -5   1   4        105.26        104.34         1.50 o                         
  -4   1   4         44.28         46.04         0.68 o                         
  -3   1   4         41.35         44.62         0.62 o                         
  -2   1   4         91.71        100.58         1.03 o                         
  -1   1   4        106.61        102.30         1.15 o                         
   1   1   4        431.96        445.72        12.16 o                         
   2   1   4         62.90         72.36         1.01 o                         
   3   1   4         22.06         22.93         0.43 o                         
   4   1   4         61.77         60.11         0.65 o                         
   5   1   4         42.08         40.75         0.46 o                         
   6   1   4         34.80         33.19         0.47 o                         
   7   1   4         25.58         23.90         0.62 o                         
   8   1   4          3.45          3.27         0.57 o                         
  -8   2   4          1.79          1.64         0.23 o                         
  -7   2   4         18.19         17.56         0.49 o                         
  -6   2   4         29.82         28.72         0.95 o                         
  -5   2   4        161.77        153.79         1.85 o                         
  -4   2   4         56.09         57.68         0.84 o                         
  -3   2   4          1.04          0.85         0.14 o                         
  -2   2   4         62.18         56.04         0.74 o                         
  -1   2   4        729.93        778.08        13.75 o                         
   0   2   4         65.59         66.45         0.57 o                         
   1   2   4         80.44         86.58         0.84 o                         
   2   2   4         90.00         92.14         0.91 o                         
   3   2   4         21.92         20.36         0.32 o                         
   4   2   4         18.08         17.33         0.34 o                         
   5   2   4          7.75          6.89         0.31 o                         
   6   2   4          7.74          7.46         1.00 o                         
   7   2   4          0.39          0.07         0.21 o                         
   8   2   4         11.84         13.26         0.80 o                         
  -7   3   4          1.84          1.93         0.26 o                         
  -6   3   4          5.71          5.90         0.40 o                         
  -5   3   4         23.15         21.21         0.50 o                         
  -4   3   4         45.37         45.11         0.89 o                         
  -3   3   4         18.80         19.02         0.47 o                         
  -2   3   4         35.70         34.31         0.66 o                         
  -1   3   4         17.69         16.31         0.29 o                         
   0   3   4         49.29         48.71         0.51 o                         
   1   3   4         14.44         14.13         0.25 o                         
   2   3   4         46.56         44.02         0.65 o                         
   3   3   4        149.69        141.32         1.38 o                         
   4   3   4         45.83         42.21         0.65 o                         
   5   3   4         17.57         17.84         0.44 o                         
   6   3   4          6.34          5.87         0.38 o                         
   7   3   4         11.32         13.69         0.98 o                         
  -6   4   4          6.80          7.71         0.40 o                         
  -5   4   4         14.52         15.03         0.50 o                         
  -4   4   4         12.45         12.06         0.43 o                         
  -3   4   4         53.88         51.71         0.66 o                         
  -2   4   4          6.18          7.08         0.26 o                         
  -1   4   4         33.41         32.39         0.63 o                         
   0   4   4         83.55         80.43         0.90 o                         
   1   4   4          9.80          9.35         0.38 o                         
   2   4   4         90.26         84.69         1.07 o                         
   3   4   4          3.26          3.92         0.21 o                         
   4   4   4          8.58          8.80         0.39 o                         
   5   4   4         13.02         12.96         0.65 o                         
   6   4   4         12.19         12.13         0.84 o                         
  -4   5   4          2.15          2.67         0.56 o                         
  -3   5   4          2.92          3.47         0.24 o                         
  -2   5   4          1.95          2.59         0.27 o                         
  -1   5   4         13.45         13.11         0.81 o                         
   0   5   4         11.83         11.58         0.57 o                         
   1   5   4         17.36         17.83         0.57 o                         
   2   5   4          0.07          0.03         0.20 o                         
   3   5   4          4.61          4.93         0.40 o                         
   4   5   4          7.80          8.31         0.64 o                         
  -4  -5   5          4.62          4.86         0.74 o                         
  -3  -5   5          4.33          4.13         0.27 o                         
  -2  -5   5          3.33          3.78         0.23 o                         
  -1  -5   5          5.43          6.11         0.40 o                         
   0  -5   5          9.04          8.28         0.33 o                         
   1  -5   5          8.84          9.22         0.31 o                         
   2  -5   5          2.78          2.64         0.23 o                         
   3  -5   5         10.98         12.56         0.59 o                         
  -6  -4   5         28.31         30.66         0.93 o                         
  -5  -4   5          9.51          9.01         0.89 o                         
  -4  -4   5          2.55          3.18         0.36 o                         
  -3  -4   5          4.60          5.17         0.26 o                         
  -2  -4   5         18.94         17.57         0.48 o                         
  -1  -4   5         18.94         18.32         0.36 o                         
   0  -4   5         62.08         59.98         0.68 o                         
   1  -4   5         18.90         17.94         0.39 o                         
   2  -4   5          3.49          3.22         0.22 o                         
   3  -4   5          3.35          3.43         0.22 o                         
   4  -4   5          7.34          6.38         0.28 o                         
   5  -4   5          6.87          7.61         1.26 o                         
  -7  -3   5          5.98          6.37         0.34 o                         
  -6  -3   5          4.10          4.09         0.24 o                         
  -5  -3   5         14.67         14.74         0.37 o                         
  -4  -3   5         17.19         15.77         0.68 o                         
  -3  -3   5        124.13        119.63         1.19 o                         
  -2  -3   5         70.03         68.62         0.76 o                         
  -1  -3   5          0.87          0.80         0.13 o                         
   0  -3   5        107.12        102.32         0.95 o                         
   1  -3   5         16.25         16.03         0.28 o                         
   2  -3   5         14.47         13.57         0.28 o                         
   3  -3   5        142.34        136.23         1.16 o                         
   4  -3   5         25.40         24.71         0.38 o                         
   5  -3   5          9.12          8.94         0.26 o                         
   6  -3   5          3.06          3.17         0.30 o                         
   7  -3   5          0.88          0.30         0.22 o                         
  -8  -2   5          1.85          2.17         0.34 o                         
  -7  -2   5         15.70         15.12         0.44 o                         
  -6  -2   5         50.11         49.26         0.63 o                         
  -5  -2   5          1.51          1.40         0.15 o                         
  -4  -2   5         22.60         23.06         0.64 o                         
  -3  -2   5         75.25         77.57         1.14 o                         
  -2  -2   5         33.89         34.48         0.44 o                         
  -1  -2   5        162.48        165.48         1.39 o                         
   0  -2   5        940.81        994.17        17.27 o                         
   1  -2   5         63.56         67.19         0.61 o                         
   2  -2   5         27.82         25.97         0.32 o                         
   3  -2   5         37.57         36.94         0.41 o                         
   4  -2   5         49.26         47.03         0.53 o                         
   5  -2   5         60.93         57.36         0.65 o                         
   6  -2   5         43.46         43.35         0.61 o                         
   7  -2   5          1.59          2.27         0.28 o                         
  -8  -1   5          5.93          6.60         0.36 o                         
  -7  -1   5          1.20          1.19         0.27 o                         
  -6  -1   5         69.17         62.10         0.96 o                         
  -5  -1   5         70.66         69.90         0.95 o                         
  -4  -1   5        113.91        118.02         1.41 o                         
  -3  -1   5         48.22         51.23         0.68 o                         
  -2  -1   5        291.41        320.26         3.40 o                         
  -1  -1   5         47.65         46.68         0.49 o                         
   0  -1   5        123.13        129.48         1.29 o                         
   1  -1   5        304.79        315.62         3.85 o                         
   2  -1   5         24.88         24.03         0.31 o                         
   3  -1   5         12.41         13.22         0.25 o                         
   4  -1   5         63.86         63.79         0.65 o                         
   5  -1   5        103.26        106.38         1.08 o                         
   6  -1   5         89.33         84.03         0.92 o                         
   7  -1   5          0.30          0.27         0.20 o                         
   8  -1   5          8.28          8.53         0.42 o                         
  -8   0   5          1.36          2.03         0.24 o                         
  -7   0   5         14.65         14.40         0.41 o                         
  -6   0   5         39.17         39.09         0.48 o                         
  -5   0   5         20.86         22.69         0.34 o                         
  -4   0   5          0.01         -0.03         0.08 o                         
  -3   0   5        100.66        122.12         1.38 o                         
  -2   0   5        255.26        250.37         2.65 o                         
  -1   0   5        258.33        257.61         2.83 o                         
   0   0   5         76.87         81.44         0.83 o                         
   1   0   5         49.48         46.41         0.53 o                         
   2   0   5         50.52         54.00         0.56 o                         
   3   0   5        235.80        252.85         2.47 o                         
   4   0   5         18.24         17.88         0.27 o                         
   5   0   5         70.54         68.71         0.75 o                         
   6   0   5          1.25          1.22         0.13 o                         
   7   0   5          0.12          0.10         0.13 o                         
   8   0   5         22.04         25.04         0.44 o                         
  -8   1   5          5.91          6.39         0.33 o                         
  -7   1   5          1.19          0.99         0.17 o                         
  -6   1   5         69.27         61.46         0.90 o                         
  -5   1   5         70.63         70.25         0.96 o                         
  -4   1   5        113.89        118.98         1.42 o                         
  -3   1   5         48.25         51.74         0.55 o                         
  -2   1   5        291.60        318.46         3.37 o                         
  -1   1   5         47.52         46.66         0.61 o                         
   0   1   5        123.08        130.63         1.18 o                         
   1   1   5        304.22        316.44         3.34 o                         
   2   1   5         24.90         24.32         0.44 o                         
   3   1   5         12.31         13.15         0.36 o                         
   4   1   5         63.76         63.88         0.76 o                         
   5   1   5        103.12        106.38         1.14 o                         
   6   1   5         89.27         83.17         0.98 o                         
   7   1   5          0.30          0.23         0.22 o                         
   8   1   5          8.28          9.26         0.56 o                         
  -8   2   5          1.86          2.03         0.38 o                         
  -7   2   5         15.65         15.20         0.47 o                         
  -6   2   5         50.12         48.83         0.73 o                         
  -5   2   5          1.51          1.08         0.20 o                         
  -4   2   5         22.64         23.10         0.48 o                         
  -3   2   5         75.20         77.49         1.06 o                         
  -2   2   5         34.06         34.90         0.48 o                         
  -1   2   5        162.52        165.72         1.89 o                         
   0   2   5        941.34        963.68        16.81 o                         
   1   2   5         63.62         67.60         0.76 o                         
   2   2   5         27.98         25.94         0.44 o                         
   3   2   5         37.48         36.77         0.56 o                         
   4   2   5         49.23         47.47         0.63 o                         
   5   2   5         60.93         56.29         0.97 o                         
   6   2   5         43.56         43.63         0.79 o                         
   7   2   5          1.60          1.64         0.28 o                         
  -7   3   5          5.99          6.54         0.38 o                         
  -6   3   5          4.07          4.24         0.33 o                         
  -5   3   5         14.69         14.45         0.46 o                         
  -4   3   5         17.17         16.90         0.48 o                         
  -3   3   5        124.22        120.17         1.55 o                         
  -2   3   5         69.99         69.30         0.92 o                         
  -1   3   5          0.86          0.94         0.12 o                         
   0   3   5        107.05        103.54         0.94 o                         
   1   3   5         16.22         16.00         0.28 o                         
   2   3   5         14.50         13.48         0.30 o                         
   3   3   5        142.33        135.34         1.32 o                         
   4   3   5         25.34         24.42         0.44 o                         
   5   3   5          9.15          9.11         0.38 o                         
   6   3   5          3.06          3.62         0.40 o                         
   7   3   5          0.88          0.59         0.25 o                         
  -6   4   5         28.34         30.28         0.73 o                         
  -5   4   5          9.51          9.79         0.42 o                         
  -4   4   5          2.53          3.49         0.27 o                         
  -3   4   5          4.62          5.32         0.33 o                         
  -2   4   5         18.96         19.03         0.42 o                         
  -1   4   5         18.97         18.01         0.36 o                         
   0   4   5         62.07         59.53         1.15 o                         
   1   4   5         18.84         17.93         0.54 o                         
   2   4   5          3.49          3.27         0.29 o                         
   3   4   5          3.35          3.62         0.23 o                         
   4   4   5          7.35          6.94         0.33 o                         
   5   4   5          6.87          7.62         0.56 o                         
  -4   5   5          4.66          5.03         0.35 o                         
  -3   5   5          4.36          4.77         0.34 o                         
  -2   5   5          3.31          3.76         0.29 o                         
  -1   5   5          5.42          6.32         0.46 o                         
   0   5   5          9.06          9.20         1.03 o                         
   1   5   5          8.83          8.73         0.51 o                         
   2   5   5          2.81          2.74         0.33 o                         
   3   5   5         11.05         13.09         0.74 o                         
  -4  -5   6          4.65          5.78         0.74 o                         
  -3  -5   6          1.01          1.53         0.22 o                         
  -2  -5   6          0.28          0.12         0.15 o                         
  -1  -5   6          5.16          4.73         0.28 o                         
   0  -5   6          0.90          0.55         0.21 o                         
   1  -5   6          6.27          6.00         0.31 o                         
   2  -5   6         10.26          9.33         0.46 o                         
   3  -5   6          4.84          5.64         0.82 o                         
  -6  -4   6          3.53          3.59         0.40 o                         
  -5  -4   6         14.89         15.16         1.07 o                         
  -4  -4   6          0.68          0.30         0.33 o                         
  -3  -4   6         18.54         16.94         0.38 o                         
  -2  -4   6          1.00          1.06         0.16 o                         
  -1  -4   6          3.54          3.52         0.21 o                         
   0  -4   6         53.21         50.03         0.76 o                         
   1  -4   6         41.97         41.58         0.62 o                         
   2  -4   6          1.51          2.36         0.29 o                         
   3  -4   6         28.26         26.39         0.73 o                         
   4  -4   6          9.76          9.33         0.35 o                         
   5  -4   6          5.08          5.12         0.37 o                         
  -7  -3   6         14.23         16.03         0.79 o                         
  -6  -3   6         21.29         19.98         0.89 o                         
  -5  -3   6          9.02          9.35         0.39 o                         
  -4  -3   6         37.80         36.31         0.79 o                         
  -3  -3   6         43.32         40.94         0.54 o                         
  -2  -3   6         36.10         36.91         0.51 o                         
  -1  -3   6        169.69        167.63         1.62 o                         
   0  -3   6         81.23         78.18         0.78 o                         
   1  -3   6         29.14         28.14         0.39 o                         
   2  -3   6         38.49         35.54         0.51 o                         
   3  -3   6         66.75         62.09         0.63 o                         
   4  -3   6         56.26         52.82         0.58 o                         
   5  -3   6         34.91         33.24         0.50 o                         
   6  -3   6          0.48          0.23         0.23 o                         
  -8  -2   6          6.43          7.69         0.34 o                         
  -7  -2   6          1.58          1.95         0.32 o                         
  -6  -2   6         64.20         59.95         0.76 o                         
  -5  -2   6         21.22         20.96         0.49 o                         
  -4  -2   6         15.03         15.28         0.40 o                         
  -3  -2   6        181.61        180.14         1.66 o                         
  -2  -2   6         29.02         29.89         0.40 o                         
  -1  -2   6        137.73        141.67         1.53 o                         
   0  -2   6        555.00        558.03         4.77 o                         
   1  -2   6        157.39        162.80         1.31 o                         
   2  -2   6          9.44          7.41         0.19 o                         
   3  -2   6         24.16         23.38         0.33 o                         
   4  -2   6         11.05         12.55         0.26 o                         
   5  -2   6         46.35         42.90         0.61 o                         
   6  -2   6         18.13         17.01         0.46 o                         
   7  -2   6          4.23          4.87         0.35 o                         
  -8  -1   6          9.37         10.72         0.40 o                         
  -7  -1   6          4.49          3.65         0.34 o                         
  -6  -1   6          0.62          0.82         0.21 o                         
  -5  -1   6        206.72        191.66         1.95 o                         
  -4  -1   6        116.31        118.70         1.13 o                         
  -3  -1   6         75.20         70.64         0.80 o                         
  -2  -1   6         16.30         20.48         0.42 o                         
  -1  -1   6        192.58        203.73         1.98 o                         
   0  -1   6         35.72         42.56         0.53 o                         
   1  -1   6         11.11         13.46         0.27 o                         
   2  -1   6        454.17        456.90         4.30 o                         
   3  -1   6         47.19         48.87         0.54 o                         
   4  -1   6          0.71          0.43         0.11 o                         
   5  -1   6         17.50         16.28         0.31 o                         
   6  -1   6         16.36         18.18         0.36 o                         
   7  -1   6          0.53          0.28         0.18 o                         
   8  -1   6          3.90          3.85         0.41 o                         
  -8   0   6          7.24          8.55         0.90 o                         
  -7   0   6          1.65          1.84         0.21 o                         
  -6   0   6        101.05         94.35         1.05 o                         
  -5   0   6         76.13         76.52         0.88 o                         
  -4   0   6          3.79          3.97         0.17 o                         
  -3   0   6        241.49        254.79         2.76 o                         
  -2   0   6        358.63        367.06         4.44 o                         
  -1   0   6        326.11        321.74         3.37 o                         
   0   0   6        327.33        324.92         3.42 o                         
   1   0   6         47.51         43.79         0.53 o                         
   2   0   6         56.19         62.06         0.74 o                         
   3   0   6         82.91         75.35         0.77 o                         
   4   0   6         14.35         12.54         0.26 o                         
   5   0   6        275.15        266.78         2.40 o                         
   6   0   6         77.90         74.93         0.92 o                         
   7   0   6          0.02         -0.02         0.14 o                         
   8   0   6         19.50         21.36         0.91 o                         
  -8   1   6          9.36         10.31         0.40 o                         
  -7   1   6          4.47          3.66         0.23 o                         
  -6   1   6          0.62          0.37         0.17 o                         
  -5   1   6        206.72        190.20         2.18 o                         
  -4   1   6        116.29        118.75         1.25 o                         
  -3   1   6         75.29         70.24         0.72 o                         
  -2   1   6         16.29         20.75         0.38 o                         
  -1   1   6        192.57        202.69         1.97 o                         
   0   1   6         35.70         42.93         0.43 o                         
   1   1   6         11.13         13.68         0.27 o                         
   2   1   6        454.18        450.02         6.24 o                         
   3   1   6         47.24         48.72         1.05 o                         
   4   1   6          0.70          0.29         0.14 o                         
   5   1   6         17.46         16.04         0.38 o                         
   6   1   6         16.35         18.10         0.36 o                         
   7   1   6          0.53          0.41         0.18 o                         
   8   1   6          3.91          4.71         0.44 o                         
  -8   2   6          6.43          6.33         0.74 o                         
  -7   2   6          1.58          1.76         0.24 o                         
  -6   2   6         64.11         59.38         0.94 o                         
  -5   2   6         21.21         21.55         0.50 o                         
  -4   2   6         15.08         14.44         0.40 o                         
  -3   2   6        181.46        180.94         1.84 o                         
  -2   2   6         28.99         29.83         0.45 o                         
  -1   2   6        137.59        144.11         1.34 o                         
   0   2   6        554.84        557.09         5.20 o                         
   1   2   6        157.47        164.05         1.80 o                         
   2   2   6          9.41          7.66         0.24 o                         
   3   2   6         24.11         23.50         0.45 o                         
   4   2   6         11.03         11.63         0.35 o                         
   5   2   6         46.36         43.99         0.71 o                         
   6   2   6         18.16         17.54         0.56 o                         
   7   2   6          4.21          5.01         0.94 o                         
  -7   3   6         14.24         15.62         0.60 o                         
  -6   3   6         21.35         22.50         0.58 o                         
  -5   3   6          9.01          9.83         0.43 o                         
  -4   3   6         37.77         35.67         0.70 o                         
  -3   3   6         43.26         40.85         0.72 o                         
  -2   3   6         36.19         36.05         0.67 o                         
  -1   3   6        169.67        168.73         1.59 o                         
   0   3   6         81.23         79.76         0.75 o                         
   1   3   6         29.15         27.81         0.41 o                         
   2   3   6         38.51         35.44         0.48 o                         
   3   3   6         66.84         62.50         0.73 o                         
   4   3   6         56.28         53.53         0.72 o                         
   5   3   6         34.92         33.58         0.68 o                         
   6   3   6          0.48          0.82         0.25 o                         
  -6   4   6          3.53          3.93         0.37 o                         
  -5   4   6         14.90         16.45         0.63 o                         
  -4   4   6          0.68          0.30         0.23 o                         
  -3   4   6         18.59         17.82         0.66 o                         
  -2   4   6          1.00          1.22         0.16 o                         
  -1   4   6          3.52          3.87         0.25 o                         
   0   4   6         53.26         50.35         0.74 o                         
   1   4   6         42.00         42.21         0.72 o                         
   2   4   6          1.51          1.70         0.20 o                         
   3   4   6         28.37         26.80         0.68 o                         
   4   4   6          9.76         10.12         0.55 o                         
   5   4   6          5.06          5.96         0.47 o                         
  -4   5   6          4.64          4.91         0.36 o                         
  -3   5   6          1.00          1.66         0.22 o                         
  -2   5   6          0.28          0.76         0.30 o                         
  -1   5   6          5.15          4.69         0.38 o                         
   0   5   6          0.90          1.22         0.33 o                         
   1   5   6          6.27          5.78         0.43 o                         
   2   5   6         10.25          8.80         0.70 o                         
   3   5   6          4.87          5.12         0.51 o                         
  -3  -5   7         12.33         14.25         0.79 o                         
  -2  -5   7         17.97         19.91         0.79 o                         
  -1  -5   7          6.33          7.86         0.38 o                         
   0  -5   7          2.43          2.85         0.25 o                         
   1  -5   7          0.12          0.12         0.18 o                         
   2  -5   7         11.76         12.68         0.43 o                         
   3  -5   7          2.91          3.36         0.38 o                         
  -5  -4   7          4.84          5.64         0.71 o                         
  -4  -4   7         19.05         19.47         0.80 o                         
  -3  -4   7          9.96         10.73         0.32 o                         
  -2  -4   7          1.60          1.18         0.18 o                         
  -1  -4   7          6.41          5.73         0.25 o                         
   0  -4   7          5.09          5.44         0.24 o                         
   1  -4   7          2.44          2.61         0.21 o                         
   2  -4   7          2.30          2.59         0.20 o                         
   3  -4   7          6.39          6.53         0.32 o                         
   4  -4   7          5.20          5.93         0.29 o                         
   5  -4   7          0.99          1.09         0.31 o                         
  -7  -3   7          4.90          4.51         0.69 o                         
  -6  -3   7         13.29         14.23         0.73 o                         
  -5  -3   7          8.19          8.61         1.16 o                         
  -4  -3   7          1.77          2.28         0.35 o                         
  -3  -3   7         14.29         12.62         0.30 o                         
  -2  -3   7          2.31          2.00         0.16 o                         
  -1  -3   7         72.06         71.99         0.80 o                         
   0  -3   7        174.58        167.54         1.37 o                         
   1  -3   7         21.69         20.91         0.36 o                         
   2  -3   7         33.37         31.33         0.48 o                         
   3  -3   7          8.46          8.80         0.24 o                         
   4  -3   7         15.37         14.72         0.30 o                         
   5  -3   7         10.69         11.06         0.32 o                         
   6  -3   7         14.88         14.63         0.38 o                         
  -8  -2   7          6.39          7.93         0.82 o                         
  -7  -2   7          7.14          8.70         0.43 o                         
  -6  -2   7         10.45         10.60         0.60 o                         
  -5  -2   7          2.00          2.03         0.24 o                         
  -4  -2   7         91.84         87.11         1.35 o                         
  -3  -2   7         67.23         62.40         0.70 o                         
  -2  -2   7         11.37         11.61         0.26 o                         
  -1  -2   7         25.81         24.58         0.33 o                         
   0  -2   7        486.01        492.44         4.66 o                         
   1  -2   7         45.46         45.19         0.47 o                         
   2  -2   7         37.43         35.67         0.41 o                         
   3  -2   7        126.13        121.34         1.06 o                         
   4  -2   7         80.03         75.42         0.79 o                         
   5  -2   7          2.76          2.93         0.22 o                         
   6  -2   7         23.29         21.69         0.47 o                         
   7  -2   7         13.14         15.26         0.50 o                         
  -8  -1   7          0.77          0.96         0.42 o                         
  -7  -1   7          1.24          1.03         0.21 o                         
  -6  -1   7         30.11         27.55         0.56 o                         
  -5  -1   7         45.78         43.37         0.54 o                         
  -4  -1   7         16.61         17.42         0.34 o                         
  -3  -1   7         59.62         63.89         0.83 o                         
  -2  -1   7         75.17         73.49         0.82 o                         
  -1  -1   7        217.42        231.04         2.25 o                         
   0  -1   7        138.43        150.54         1.54 o                         
   1  -1   7        206.04        210.60         2.07 o                         
   2  -1   7          0.31          0.48         0.10 o                         
   3  -1   7         55.60         55.04         0.59 o                         
   4  -1   7         18.92         17.68         0.33 o                         
   5  -1   7         63.61         60.72         0.71 o                         
   6  -1   7          2.11          2.29         0.24 o                         
   7  -1   7          1.76          2.86         0.22 o                         
  -8   0   7          0.94          0.69         0.20 o                         
  -7   0   7          8.47          8.31         0.47 o                         
  -6   0   7         24.32         22.27         0.42 o                         
  -5   0   7         11.53         10.85         0.29 o                         
  -4   0   7         33.54         36.03         0.85 o                         
  -3   0   7          0.58          0.97         0.11 o                         
  -2   0   7         67.94         73.01         1.03 o                         
  -1   0   7         14.52         13.28         0.25 o                         
   0   0   7         35.96         43.97         0.53 o                         
   1   0   7         25.07         24.16         0.37 o                         
   2   0   7          0.64          0.53         0.09 o                         
   3   0   7          2.49          1.35         0.12 o                         
   4   0   7         31.13         31.26         0.41 o                         
   5   0   7         14.84         16.44         0.33 o                         
   6   0   7          6.24          6.42         0.29 o                         
   7   0   7          6.02          6.24         0.28 o                         
  -8   1   7          0.76          0.49         0.24 o                         
  -7   1   7          1.23          1.50         0.21 o                         
  -6   1   7         30.16         27.66         0.61 o                         
  -5   1   7         45.79         44.23         0.71 o                         
  -4   1   7         16.54         17.83         0.30 o                         
  -3   1   7         59.50         64.45         0.75 o                         
  -2   1   7         75.13         73.66         0.93 o                         
  -1   1   7        217.52        229.33         2.23 o                         
   0   1   7        138.45        149.08         1.26 o                         
   1   1   7        206.17        213.37         1.90 o                         
   2   1   7          0.32          0.59         0.13 o                         
   3   1   7         55.75         54.66         0.88 o                         
   4   1   7         18.91         17.52         0.48 o                         
   5   1   7         63.56         60.69         0.81 o                         
   6   1   7          2.11          2.27         0.23 o                         
   7   1   7          1.79          2.26         0.27 o                         
  -8   2   7          6.39          9.12         0.41 o                         
  -7   2   7          7.17          7.11         0.36 o                         
  -6   2   7         10.38         11.20         0.41 o                         
  -5   2   7          1.99          2.08         0.22 o                         
  -4   2   7         91.69         89.12         1.19 o                         
  -3   2   7         67.26         62.36         0.77 o                         
  -2   2   7         11.34         11.88         0.29 o                         
  -1   2   7         25.71         23.69         0.58 o                         
   0   2   7        485.60        489.57         4.20 o                         
   1   2   7         45.37         45.31         0.60 o                         
   2   2   7         37.38         34.93         0.59 o                         
   3   2   7        126.11        121.07         1.76 o                         
   4   2   7         79.94         75.87         1.08 o                         
   5   2   7          2.76          2.55         0.23 o                         
   6   2   7         23.27         21.89         0.51 o                         
   7   2   7         13.13         14.28         0.82 o                         
  -7   3   7          4.89          4.70         0.35 o                         
  -6   3   7         13.30         13.72         1.00 o                         
  -5   3   7          8.19          8.52         0.46 o                         
  -4   3   7          1.76          2.70         0.25 o                         
  -3   3   7         14.27         12.70         0.36 o                         
  -2   3   7          2.29          2.25         0.21 o                         
  -1   3   7         72.03         72.84         0.81 o                         
   0   3   7        174.53        167.96         1.45 o                         
   1   3   7         21.68         20.81         0.37 o                         
   2   3   7         33.44         31.83         0.46 o                         
   3   3   7          8.43          8.92         0.31 o                         
   4   3   7         15.44         15.21         0.41 o                         
   5   3   7         10.68         11.47         0.38 o                         
   6   3   7         14.89         15.99         0.54 o                         
  -5   4   7          4.83          4.80         0.45 o                         
  -4   4   7         19.08         19.36         1.10 o                         
  -3   4   7          9.96         11.19         0.53 o                         
  -2   4   7          1.61          1.65         0.21 o                         
  -1   4   7          6.40          6.28         0.25 o                         
   0   4   7          5.09          5.16         0.21 o                         
   1   4   7          2.46          2.81         0.24 o                         
   2   4   7          2.33          2.86         0.23 o                         
   3   4   7          6.39          6.99         0.38 o                         
   4   4   7          5.20          5.74         0.43 o                         
   5   4   7          0.99          1.06         0.27 o                         
  -3   5   7         12.36         13.45         0.87 o                         
  -2   5   7         17.97         19.74         0.57 o                         
  -1   5   7          6.28          7.63         0.51 o                         
   0   5   7          2.43          2.46         0.46 o                         
   1   5   7          0.11          0.52         0.25 o                         
   2   5   7         11.74         13.47         0.80 o                         
   3   5   7          2.92          3.29         0.35 o                         
  -3  -5   8          1.57          1.39         0.24 o                         
  -2  -5   8         14.09         17.89         1.08 o                         
  -1  -5   8          8.61          9.97         0.55 o                         
   0  -5   8          1.42          1.89         0.21 o                         
   1  -5   8          1.81          2.22         0.48 o                         
   2  -5   8          3.46          3.49         0.35 o                         
  -5  -4   8         12.92         15.20         1.07 o                         
  -4  -4   8          4.44          4.14         0.88 o                         
  -3  -4   8          7.85          8.01         0.54 o                         
  -2  -4   8          0.90          1.08         0.18 o                         
  -1  -4   8          6.51          5.96         0.26 o                         
   0  -4   8          8.68          7.29         0.27 o                         
   1  -4   8          3.86          3.98         0.21 o                         
   2  -4   8         11.73         10.74         0.37 o                         
   3  -4   8         26.64         26.00         0.48 o                         
   4  -4   8          0.37          0.53         0.19 o                         
  -7  -3   8         15.98         18.67         0.59 o                         
  -6  -3   8         63.00         65.00         1.15 o                         
  -5  -3   8         13.45         12.97         0.54 o                         
  -4  -3   8          4.59          4.98         0.23 o                         
  -3  -3   8         38.39         33.96         0.46 o                         
  -2  -3   8         18.71         18.36         0.32 o                         
  -1  -3   8        133.69        123.12         1.14 o                         
   0  -3   8        148.45        140.10         1.30 o                         
   1  -3   8         33.55         31.53         0.45 o                         
   2  -3   8          1.70          1.63         0.16 o                         
   3  -3   8          0.06          0.05         0.12 o                         
   4  -3   8          3.03          2.94         0.18 o                         
   5  -3   8         17.60         18.32         0.43 o                         
   6  -3   8          1.02          0.63         0.19 o                         
  -7  -2   8         12.15         12.87         0.50 o                         
  -6  -2   8          7.14          7.07         0.49 o                         
  -5  -2   8          4.86          3.97         0.27 o                         
  -4  -2   8         45.01         42.22         0.69 o                         
  -3  -2   8        102.58         98.39         1.01 o                         
  -2  -2   8         76.81         78.91         0.99 o                         
  -1  -2   8         54.26         53.67         0.63 o                         
   0  -2   8         53.04         50.27         0.67 o                         
   1  -2   8         52.51         50.06         0.56 o                         
   2  -2   8         82.35         81.05         0.77 o                         
   3  -2   8        104.33         96.44         0.94 o                         
   4  -2   8         56.30         52.51         0.65 o                         
   5  -2   8         35.24         34.04         0.50 o                         
   6  -2   8         11.55         12.08         0.42 o                         
   7  -2   8          1.60          0.91         0.23 o                         
  -8  -1   8          1.31          1.57         0.21 o                         
  -7  -1   8          3.41          3.28         0.26 o                         
  -6  -1   8         20.89         19.38         0.51 o                         
  -5  -1   8         11.34         11.15         0.38 o                         
  -4  -1   8          5.05          5.55         0.26 o                         
  -3  -1   8         19.45         19.04         0.40 o                         
  -2  -1   8         56.78         55.76         0.89 o                         
  -1  -1   8         51.80         48.79         0.66 o                         
   0  -1   8         32.48         34.08         0.63 o                         
   1  -1   8         69.10         68.73         0.82 o                         
   2  -1   8         15.83         16.18         0.30 o                         
   3  -1   8         84.93         82.22         0.82 o                         
   4  -1   8          1.03          1.26         0.14 o                         
   5  -1   8         57.02         54.35         0.65 o                         
   6  -1   8         18.77         17.59         0.42 o                         
   7  -1   8          0.23          0.10         0.16 o                         
  -8   0   8          0.09          0.51         0.30 o                         
  -7   0   8          2.66          2.09         0.26 o                         
  -6   0   8        109.21         99.58         1.29 o                         
  -5   0   8        152.95        148.38         1.75 o                         
  -4   0   8         28.83         29.24         0.50 o                         
  -3   0   8          2.19          2.75         0.15 o                         
  -2   0   8        169.15        181.47         1.72 o                         
  -1   0   8          6.10          4.57         0.18 o                         
   0   0   8         46.51         43.34         0.57 o                         
   1   0   8         13.80         11.80         0.27 o                         
   2   0   8         46.65         49.17         0.62 o                         
   3   0   8         28.07         27.78         0.41 o                         
   4   0   8          2.67          3.27         0.17 o                         
   5   0   8          6.96          7.83         0.29 o                         
   6   0   8         64.88         58.01         0.93 o                         
   7   0   8          0.14          0.22         0.19 o                         
  -8   1   8          1.32          1.61         0.59 o                         
  -7   1   8          3.40          3.24         0.38 o                         
  -6   1   8         20.88         19.13         0.56 o                         
  -5   1   8         11.34         11.23         0.29 o                         
  -4   1   8          5.07          5.71         0.22 o                         
  -3   1   8         19.33         19.07         0.41 o                         
  -2   1   8         56.85         54.40         0.67 o                         
  -1   1   8         51.96         48.65         0.62 o                         
   0   1   8         32.53         34.10         0.39 o                         
   1   1   8         69.00         70.57         0.68 o                         
   2   1   8         15.86         16.35         0.37 o                         
   3   1   8         84.71         81.80         1.07 o                         
   4   1   8          1.04          1.02         0.24 o                         
   5   1   8         57.03         53.10         0.83 o                         
   6   1   8         18.79         18.04         0.55 o                         
   7   1   8          0.22          0.27         0.21 o                         
  -7   2   8         12.12         13.79         0.69 o                         
  -6   2   8          7.17          7.60         0.37 o                         
  -5   2   8          4.87          4.19         0.43 o                         
  -4   2   8         45.10         42.16         0.72 o                         
  -3   2   8        102.80         99.21         1.13 o                         
  -2   2   8         76.91         79.96         0.95 o                         
  -1   2   8         54.21         52.60         0.69 o                         
   0   2   8         53.05         49.59         0.58 o                         
   1   2   8         52.44         51.17         0.67 o                         
   2   2   8         82.42         80.99         1.14 o                         
   3   2   8        104.21         96.15         1.23 o                         
   4   2   8         56.20         50.83         0.81 o                         
   5   2   8         35.21         33.62         0.63 o                         
   6   2   8         11.48         12.39         0.47 o                         
   7   2   8          1.59          1.06         0.29 o                         
  -7   3   8         15.94         17.82         1.63 o                         
  -6   3   8         63.00         65.55         1.25 o                         
  -5   3   8         13.44         12.49         0.53 o                         
  -4   3   8          4.63          4.91         0.32 o                         
  -3   3   8         38.46         34.97         0.77 o                         
  -2   3   8         18.77         18.34         0.36 o                         
  -1   3   8        133.73        123.72         1.36 o                         
   0   3   8        148.66        139.93         1.49 o                         
   1   3   8         33.56         31.34         0.46 o                         
   2   3   8          1.71          1.80         0.16 o                         
   3   3   8          0.06         -0.06         0.14 o                         
   4   3   8          3.03          2.87         0.25 o                         
   5   3   8         17.61         19.51         0.49 o                         
   6   3   8          1.02          0.15         0.38 o                         
  -5   4   8         12.92         14.55         1.17 o                         
  -4   4   8          4.40          4.77         0.42 o                         
  -3   4   8          7.85          8.87         0.45 o                         
  -2   4   8          0.89          0.93         0.20 o                         
  -1   4   8          6.54          5.94         0.40 o                         
   0   4   8          8.67          7.56         0.29 o                         
   1   4   8          3.84          4.00         0.22 o                         
   2   4   8         11.76         10.99         0.34 o                         
   3   4   8         26.69         26.47         0.54 o                         
   4   4   8          0.37          0.89         0.20 o                         
  -3   5   8          1.57          1.14         0.38 o                         
  -2   5   8         14.08         15.04         0.64 o                         
  -1   5   8          8.62         10.63         0.58 o                         
   0   5   8          1.42          1.51         0.49 o                         
   1   5   8          1.79          1.40         0.29 o                         
   2   5   8          3.45          3.37         0.34 o                         
  -2  -5   9          1.84          3.41         0.74 o                         
  -1  -5   9          1.07          0.64         0.18 o                         
   0  -5   9          1.25          2.00         0.51 o                         
   1  -5   9          0.20         -0.12         0.20 o                         
  -5  -4   9          4.04          5.53         0.73 o                         
  -4  -4   9          2.31          2.34         0.25 o                         
  -3  -4   9         10.70         11.10         0.37 o                         
  -2  -4   9          3.14          3.61         0.23 o                         
  -1  -4   9         52.07         50.59         0.69 o                         
   0  -4   9         10.64         10.27         0.38 o                         
   1  -4   9          2.70          2.82         0.24 o                         
   2  -4   9          2.67          3.48         0.24 o                         
   3  -4   9          9.38         10.31         0.35 o                         
   4  -4   9          0.25          0.23         0.25 o                         
  -6  -3   9          4.16          4.13         0.40 o                         
  -5  -3   9          3.35          3.66         0.48 o                         
  -4  -3   9         22.62         21.07         0.36 o                         
  -3  -3   9          4.75          4.20         0.20 o                         
  -2  -3   9          3.69          3.42         0.18 o                         
  -1  -3   9         19.89         19.75         0.35 o                         
   0  -3   9        311.42        299.60         2.73 o                         
   1  -3   9         61.25         58.31         0.68 o                         
   2  -3   9          4.63          4.84         0.22 o                         
   3  -3   9          5.97          6.25         0.28 o                         
   4  -3   9         44.07         41.96         0.57 o                         
   5  -3   9          3.93          4.01         0.25 o                         
  -7  -2   9          1.98          1.98         0.71 o                         
  -6  -2   9          4.42          4.07         0.39 o                         
  -5  -2   9          5.66          5.81         0.47 o                         
  -4  -2   9         60.33         60.26         0.79 o                         
  -3  -2   9          1.20          0.88         0.15 o                         
  -2  -2   9          8.80          8.27         0.28 o                         
  -1  -2   9         31.67         27.87         0.49 o                         
   0  -2   9         57.01         52.95         0.64 o                         
   1  -2   9          3.32          3.47         0.18 o                         
   2  -2   9         22.47         20.34         0.33 o                         
   3  -2   9         60.16         57.14         0.62 o                         
   4  -2   9          8.17          7.50         0.34 o                         
   5  -2   9          1.17          1.54         0.21 o                         
   6  -2   9          0.20         -0.15         0.18 o                         
  -8  -1   9          4.96          8.10         0.71 o                         
  -7  -1   9          1.54          1.33         0.47 o                         
  -6  -1   9         22.93         20.59         0.80 o                         
  -5  -1   9          3.82          4.28         0.35 o                         
  -4  -1   9          4.85          4.52         0.25 o                         
  -3  -1   9        216.86        217.17         2.28 o                         
  -2  -1   9         72.11         69.93         0.83 o                         
  -1  -1   9         20.67         21.70         0.39 o                         
   0  -1   9         40.50         41.26         0.68 o                         
   1  -1   9          5.92          5.06         0.26 o                         
   2  -1   9         51.32         50.35         0.61 o                         
   3  -1   9         11.96         11.52         0.28 o                         
   4  -1   9         22.65         20.76         0.40 o                         
   5  -1   9         45.23         44.86         0.74 o                         
   6  -1   9          4.65          4.89         0.33 o                         
   7  -1   9          1.46          1.88         0.25 o                         
  -8   0   9          5.58          6.56         0.56 o                         
  -7   0   9          4.30          3.29         0.23 o                         
  -6   0   9          8.99          8.98         0.30 o                         
  -5   0   9        234.05        221.12         3.05 o                         
  -4   0   9         31.81         31.28         1.12 o                         
  -3   0   9          0.14         -0.06         0.10 o                         
  -2   0   9         78.17         80.35         0.90 o                         
  -1   0   9        324.68        330.95         3.20 o                         
   0   0   9         73.16         73.81         0.85 o                         
   1   0   9        153.24        160.00         1.64 o                         
   2   0   9        206.48        210.06         1.92 o                         
   3   0   9         17.74         18.30         0.34 o                         
   4   0   9         27.92         27.48         0.41 o                         
   5   0   9         82.45         83.62         0.87 o                         
   6   0   9         16.06         18.77         0.44 o                         
   7   0   9          0.62          0.72         0.20 o                         
  -8   1   9          4.97          6.14         0.51 o                         
  -7   1   9          1.53          1.60         0.27 o                         
  -6   1   9         22.95         22.17         0.61 o                         
  -5   1   9          3.83          3.86         0.24 o                         
  -4   1   9          4.85          4.67         0.23 o                         
  -3   1   9        216.77        216.99         2.43 o                         
  -2   1   9         72.10         68.45         0.83 o                         
  -1   1   9         20.57         20.68         0.38 o                         
   0   1   9         40.51         41.26         0.57 o                         
   1   1   9          5.91          5.26         0.19 o                         
   2   1   9         51.25         50.08         0.67 o                         
   3   1   9         11.96         10.63         0.32 o                         
   4   1   9         22.63         20.73         0.49 o                         
   5   1   9         45.15         43.96         0.92 o                         
   6   1   9          4.65          5.10         0.35 o                         
   7   1   9          1.45          1.48         0.26 o                         
  -7   2   9          1.99          2.68         1.13 o                         
  -6   2   9          4.40          4.31         0.36 o                         
  -5   2   9          5.68          6.59         0.51 o                         
  -4   2   9         60.25         61.75         0.78 o                         
  -3   2   9          1.20          1.08         0.18 o                         
  -2   2   9          8.81          8.94         0.28 o                         
  -1   2   9         31.63         29.01         0.47 o                         
   0   2   9         56.96         52.65         0.62 o                         
   1   2   9          3.32          3.27         0.26 o                         
   2   2   9         22.43         20.99         0.42 o                         
   3   2   9         60.35         57.17         0.86 o                         
   4   2   9          8.21          7.20         0.47 o                         
   5   2   9          1.17          1.14         0.22 o                         
   6   2   9          0.20          0.21         0.21 o                         
  -6   3   9          4.12          3.43         0.36 o                         
  -5   3   9          3.34          3.92         0.35 o                         
  -4   3   9         22.62         21.54         0.56 o                         
  -3   3   9          4.73          4.39         0.39 o                         
  -2   3   9          3.72          3.46         0.23 o                         
  -1   3   9         19.82         19.56         0.47 o                         
   0   3   9        311.33        302.08         3.29 o                         
   1   3   9         61.28         58.90         0.70 o                         
   2   3   9          4.69          4.84         0.22 o                         
   3   3   9          6.00          6.01         0.30 o                         
   4   3   9         44.06         42.44         0.74 o                         
   5   3   9          3.94          3.31         0.26 o                         
  -5   4   9          4.03          4.12         0.74 o                         
  -4   4   9          2.30          2.38         0.47 o                         
  -3   4   9         10.68         12.77         0.44 o                         
  -2   4   9          3.12          3.57         0.50 o                         
  -1   4   9         52.07         52.15         0.94 o                         
   0   4   9         10.66         10.45         0.40 o                         
   1   4   9          2.71          2.49         0.20 o                         
   2   4   9          2.65          3.68         0.23 o                         
   3   4   9          9.40          9.81         0.42 o                         
   4   4   9          0.26          0.66         0.20 o                         
  -2   5   9          1.86          2.23         0.89 o                         
  -1   5   9          1.07          0.93         0.23 o                         
   0   5   9          1.26          1.29         0.50 o                         
   1   5   9          0.20         -0.02         0.22 o                         
  -4  -4  10          4.37          4.38         0.56 o                         
  -3  -4  10          0.06          0.42         0.17 o                         
  -2  -4  10         12.23         14.55         0.44 o                         
  -1  -4  10         19.28         16.50         0.47 o                         
   0  -4  10         18.95         19.60         0.42 o                         
   1  -4  10          1.55          1.66         0.26 o                         
   2  -4  10          3.89          4.80         0.35 o                         
   3  -4  10          3.27          3.57         0.35 o                         
  -6  -3  10          7.10          6.88         0.59 o                         
  -5  -3  10          1.26          1.17         0.35 o                         
  -4  -3  10          1.95          1.92         0.16 o                         
  -3  -3  10          0.88          0.72         0.14 o                         
  -2  -3  10          3.60          4.09         0.23 o                         
  -1  -3  10          4.82          4.53         0.24 o                         
   0  -3  10         28.07         25.71         0.50 o                         
   1  -3  10          3.61          3.70         0.21 o                         
   2  -3  10         15.58         14.48         0.34 o                         
   3  -3  10         20.30         20.52         0.51 o                         
   4  -3  10          1.46          1.83         0.26 o                         
   5  -3  10         15.39         15.41         0.48 o                         
  -7  -2  10          5.74          6.53         1.46 o                         
  -6  -2  10         31.43         32.66         0.98 o                         
  -5  -2  10          0.23          0.13         0.16 o                         
  -4  -2  10          0.94          0.40         0.16 o                         
  -3  -2  10         66.59         62.47         0.82 o                         
  -2  -2  10          3.91          3.65         0.21 o                         
  -1  -2  10         15.36         13.26         0.35 o                         
   0  -2  10         76.00         71.30         0.82 o                         
   1  -2  10         75.15         73.40         0.78 o                         
   2  -2  10         27.06         26.69         0.39 o                         
   3  -2  10         13.15         12.63         0.33 o                         
   4  -2  10         22.34         20.88         0.41 o                         
   5  -2  10          4.86          4.84         0.29 o                         
   6  -2  10          5.20          5.92         0.37 o                         
  -7  -1  10          4.34          5.36         0.54 o                         
  -6  -1  10         20.19         19.72         0.55 o                         
  -5  -1  10         24.26         23.32         0.51 o                         
  -4  -1  10         80.53         79.75         1.09 o                         
  -3  -1  10         30.92         29.73         0.45 o                         
  -2  -1  10         15.09         14.77         0.34 o                         
  -1  -1  10         23.30         20.92         0.41 o                         
   0  -1  10         44.64         44.43         0.69 o                         
   1  -1  10         14.02         13.18         0.33 o                         
   2  -1  10         22.59         21.75         0.39 o                         
   3  -1  10         56.71         52.19         0.62 o                         
   4  -1  10         27.49         27.51         0.51 o                         
   5  -1  10         11.15         11.60         0.37 o                         
   6  -1  10         15.70         15.18         0.45 o                         
  -7   0  10          0.11         -0.16         0.16 o                         
  -6   0  10          9.32          8.48         0.33 o                         
  -5   0  10          1.20          1.01         0.17 o                         
  -4   0  10         10.05          9.99         0.29 o                         
  -3   0  10         12.55         12.03         0.27 o                         
  -2   0  10         26.83         24.58         0.34 o                         
  -1   0  10          9.03          9.27         0.26 o                         
   0   0  10         81.31         88.79         2.12 o                         
   1   0  10          0.54          0.28         0.13 o                         
   2   0  10          7.64          6.89         0.24 o                         
   3   0  10          0.71          0.65         0.14 o                         
   4   0  10          3.40          3.09         0.27 o                         
   5   0  10         61.01         56.05         0.79 o                         
   6   0  10         10.83          9.86         0.35 o                         
   7   0  10          0.85          1.43         0.34 o                         
  -7   1  10          4.37          5.83         0.63 o                         
  -6   1  10         20.21         20.04         0.47 o                         
  -5   1  10         24.30         23.97         0.44 o                         
  -4   1  10         80.55         77.98         0.94 o                         
  -3   1  10         30.98         28.91         0.48 o                         
  -2   1  10         15.06         14.43         0.33 o                         
  -1   1  10         23.20         20.80         0.38 o                         
   0   1  10         44.60         44.59         0.53 o                         
   1   1  10         14.07         13.51         0.27 o                         
   2   1  10         22.54         22.43         0.43 o                         
   3   1  10         56.58         51.04         1.03 o                         
   4   1  10         27.44         27.23         0.53 o                         
   5   1  10         11.17         12.16         0.44 o                         
   6   1  10         15.69         15.43         0.79 o                         
  -7   2  10          5.74          5.00         1.10 o                         
  -6   2  10         31.44         32.74         1.00 o                         
  -5   2  10          0.23          0.13         0.38 o                         
  -4   2  10          0.92          0.30         0.20 o                         
  -3   2  10         66.50         61.81         0.83 o                         
  -2   2  10          3.87          3.99         0.22 o                         
  -1   2  10         15.37         13.02         0.33 o                         
   0   2  10         75.91         71.77         0.81 o                         
   1   2  10         75.11         73.99         0.85 o                         
   2   2  10         27.12         26.80         0.50 o                         
   3   2  10         13.15         12.80         0.41 o                         
   4   2  10         22.38         20.97         0.51 o                         
   5   2  10          4.87          4.53         0.44 o                         
   6   2  10          5.17          7.21         0.87 o                         
  -6   3  10          7.09          5.81         0.97 o                         
  -5   3  10          1.26          1.35         0.34 o                         
  -4   3  10          1.95          1.41         0.34 o                         
  -3   3  10          0.88          0.61         0.18 o                         
  -2   3  10          3.61          3.69         0.23 o                         
  -1   3  10          4.79          4.84         0.24 o                         
   0   3  10         27.97         25.30         0.64 o                         
   1   3  10          3.60          3.64         0.20 o                         
   2   3  10         15.58         14.63         0.38 o                         
   3   3  10         20.34         21.63         0.74 o                         
   4   3  10          1.46          1.32         0.24 o                         
   5   3  10         15.38         17.27         2.03 o                         
  -4   4  10          4.37          4.67         0.65 o                         
  -3   4  10          0.06         -0.02         0.22 o                         
  -2   4  10         12.22         14.31         0.52 o                         
  -1   4  10         19.25         16.38         0.62 o                         
   0   4  10         18.98         18.46         0.83 o                         
   1   4  10          1.54          1.46         0.19 o                         
   2   4  10          3.88          4.86         0.31 o                         
   3   4  10          3.26          4.39         0.31 o                         
  -4  -4  11          0.62          0.58         0.37 o                         
  -3  -4  11          4.84          4.98         0.62 o                         
  -2  -4  11         24.72         26.66         0.60 o                         
  -1  -4  11         57.60         55.21         0.75 o                         
   0  -4  11         43.14         38.03         0.61 o                         
   1  -4  11          5.47          5.64         0.27 o                         
   2  -4  11          0.99          1.17         0.20 o                         
   3  -4  11          0.22          0.17         0.18 o                         
  -5  -3  11          0.66          0.49         0.18 o                         
  -4  -3  11         19.25         19.02         0.42 o                         
  -3  -3  11         14.30         15.97         0.37 o                         
  -2  -3  11          0.81          0.27         0.15 o                         
  -1  -3  11          8.97          8.91         0.31 o                         
   0  -3  11          1.58          1.36         0.18 o                         
   1  -3  11         10.59          9.96         0.33 o                         
   2  -3  11          5.52          6.37         0.30 o                         
   3  -3  11          9.62         10.25         0.34 o                         
   4  -3  11          2.84          2.54         0.26 o                         
  -6  -2  11          6.63          7.41         0.54 o                         
  -5  -2  11          8.12          7.45         0.47 o                         
  -4  -2  11          3.90          3.26         0.21 o                         
  -3  -2  11         10.99         10.51         0.34 o                         
  -2  -2  11         14.43         14.29         0.46 o                         
  -1  -2  11         35.53         32.35         0.63 o                         
   0  -2  11         89.46         85.79         0.96 o                         
   1  -2  11         33.05         32.57         0.52 o                         
   2  -2  11         10.93         10.25         0.29 o                         
   3  -2  11          1.94          1.88         0.17 o                         
   4  -2  11         14.84         14.87         0.35 o                         
   5  -2  11         24.28         26.08         0.62 o                         
  -7  -1  11         13.78         13.95         0.53 o                         
  -6  -1  11         20.57         20.48         0.59 o                         
  -5  -1  11         38.68         36.52         0.78 o                         
  -4  -1  11         12.56         11.75         0.40 o                         
  -3  -1  11         30.82         28.80         0.46 o                         
  -2  -1  11         65.90         68.04         0.86 o                         
  -1  -1  11         84.90         84.60         1.01 o                         
   0  -1  11         65.91         62.53         0.90 o                         
   1  -1  11          2.22          2.29         0.19 o                         
   2  -1  11         50.30         51.54         0.66 o                         
   3  -1  11         95.65         90.51         0.94 o                         
   4  -1  11         18.58         18.71         0.41 o                         
   5  -1  11          6.40          7.13         0.40 o                         
   6  -1  11         15.33         16.42         0.58 o                         
  -7   0  11          0.39          0.27         0.16 o                         
  -6   0  11          6.51          5.98         0.30 o                         
  -5   0  11         10.59         10.40         0.60 o                         
  -4   0  11          9.95          9.86         0.30 o                         
  -3   0  11          3.89          3.59         0.19 o                         
  -2   0  11         10.41         10.01         0.24 o                         
  -1   0  11         60.51         61.42         0.76 o                         
   0   0  11          0.28          0.09         0.15 o                         
   1   0  11         13.64         12.35         0.33 o                         
   2   0  11          0.18          0.29         0.13 o                         
   3   0  11         22.19         23.56         0.42 o                         
   4   0  11          1.60          1.24         0.17 o                         
   5   0  11          5.22          4.77         0.32 o                         
   6   0  11          0.00          0.08         0.16 o                         
  -7   1  11         13.79         16.81         0.94 o                         
  -6   1  11         20.59         20.84         0.50 o                         
  -5   1  11         38.67         38.02         0.68 o                         
  -4   1  11         12.58         10.81         0.37 o                         
  -3   1  11         30.91         29.13         0.50 o                         
  -2   1  11         65.98         65.52         0.83 o                         
  -1   1  11         84.93         83.50         0.99 o                         
   0   1  11         65.96         63.31         0.67 o                         
   1   1  11          2.24          2.43         0.17 o                         
   2   1  11         50.33         51.72         0.73 o                         
   3   1  11         95.80         92.71         1.16 o                         
   4   1  11         18.63         17.96         0.47 o                         
   5   1  11          6.38          6.81         0.54 o                         
   6   1  11         15.28         17.26         0.56 o                         
  -6   2  11          6.64          7.53         0.88 o                         
  -5   2  11          8.13          9.01         0.36 o                         
  -4   2  11          3.93          3.14         0.23 o                         
  -3   2  11         11.04         10.60         0.34 o                         
  -2   2  11         14.39         14.98         0.39 o                         
  -1   2  11         35.51         32.18         0.56 o                         
   0   2  11         89.50         84.89         1.07 o                         
   1   2  11         33.05         33.33         0.55 o                         
   2   2  11         10.95         10.95         0.32 o                         
   3   2  11          1.92          1.40         0.23 o                         
   4   2  11         14.84         14.97         0.55 o                         
   5   2  11         24.25         26.90         0.91 o                         
  -5   3  11          0.66          0.59         0.31 o                         
  -4   3  11         19.29         18.57         0.85 o                         
  -3   3  11         14.36         15.08         0.53 o                         
  -2   3  11          0.82          0.59         0.19 o                         
  -1   3  11          8.97          8.69         0.34 o                         
   0   3  11          1.59          1.49         0.18 o                         
   1   3  11         10.58         10.17         0.39 o                         
   2   3  11          5.58          6.95         0.58 o                         
   3   3  11          9.62         10.13         0.41 o                         
   4   3  11          2.82          2.11         0.39 o                         
  -4   4  11          0.62          0.20         0.30 o                         
  -3   4  11          4.85          5.39         0.48 o                         
  -2   4  11         24.77         26.62         1.09 o                         
  -1   4  11         57.64         55.42         1.02 o                         
   0   4  11         43.16         39.75         1.12 o                         
   1   4  11          5.46          5.78         0.53 o                         
   2   4  11          1.00          0.37         0.21 o                         
   3   4  11          0.23         -0.05         0.20 o                         
  -3  -4  12          3.75          3.92         0.37 o                         
  -2  -4  12          3.45          3.78         0.30 o                         
  -1  -4  12          3.16          3.11         0.22 o                         
   0  -4  12         37.55         35.57         0.82 o                         
   1  -4  12          2.09          1.15         0.23 o                         
   2  -4  12          0.72          0.14         0.19 o                         
  -5  -3  12          0.33          0.06         0.15 o                         
  -4  -3  12          9.96         10.38         0.47 o                         
  -3  -3  12          0.35          0.14         0.15 o                         
  -2  -3  12          7.42          8.61         0.31 o                         
  -1  -3  12          2.03          2.54         0.20 o                         
   0  -3  12          0.65          0.29         0.16 o                         
   1  -3  12          5.00          5.10         0.34 o                         
   2  -3  12         10.10         10.35         0.39 o                         
   3  -3  12          9.24          9.24         0.44 o                         
   4  -3  12          5.06          5.59         0.33 o                         
  -6  -2  12         14.32         14.96         0.53 o                         
  -5  -2  12          3.96          3.78         0.31 o                         
  -4  -2  12          3.96          3.57         0.24 o                         
  -3  -2  12         13.34         11.63         0.37 o                         
  -2  -2  12          8.22          7.71         0.36 o                         
  -1  -2  12          1.40          0.88         0.18 o                         
   0  -2  12         33.52         32.85         0.58 o                         
   1  -2  12          6.23          5.92         0.25 o                         
   2  -2  12          8.99          9.11         0.27 o                         
   3  -2  12          2.86          3.04         0.22 o                         
   4  -2  12          4.07          3.95         0.27 o                         
   5  -2  12          6.58          7.27         0.49 o                         
  -7  -1  12          2.86          2.41         0.38 o                         
  -6  -1  12         11.60         12.06         0.49 o                         
  -5  -1  12         28.65         29.10         0.81 o                         
  -4  -1  12         31.04         31.13         0.56 o                         
  -3  -1  12         21.32         20.40         0.50 o                         
  -2  -1  12         11.47         11.64         0.35 o                         
  -1  -1  12          0.48          0.21         0.16 o                         
   0  -1  12         83.64         79.80         1.00 o                         
   1  -1  12         46.26         46.14         0.80 o                         
   2  -1  12         22.02         21.03         0.43 o                         
   3  -1  12         19.93         18.89         0.40 o                         
   4  -1  12         25.79         24.75         0.52 o                         
   5  -1  12         21.19         22.40         0.52 o                         
  -7   0  12          0.51          0.57         0.18 o                         
  -6   0  12          0.01         -0.06         0.15 o                         
  -5   0  12         10.92         10.15         0.46 o                         
  -4   0  12         33.23         32.69         0.49 o                         
  -3   0  12        177.52        174.61         2.18 o                         
  -2   0  12         14.42         12.72         0.29 o                         
  -1   0  12         19.09         17.24         0.38 o                         
   0   0  12         20.31         21.33         0.48 o                         
   1   0  12         37.78         36.42         0.79 o                         
   2   0  12         48.46         46.53         0.63 o                         
   3   0  12         69.75         64.68         0.79 o                         
   4   0  12         27.62         28.12         0.60 o                         
   5   0  12          1.32          1.63         0.21 o                         
   6   0  12          1.92          2.00         0.32 o                         
  -7   1  12          2.86          2.85         0.58 o                         
  -6   1  12         11.55         13.19         0.42 o                         
  -5   1  12         28.67         30.55         0.62 o                         
  -4   1  12         31.07         31.81         0.58 o                         
  -3   1  12         21.34         20.01         0.39 o                         
  -2   1  12         11.46         11.81         0.37 o                         
  -1   1  12          0.49          0.23         0.15 o                         
   0   1  12         83.57         78.27         0.91 o                         
   1   1  12         46.23         46.58         0.61 o                         
   2   1  12         22.00         22.34         0.44 o                         
   3   1  12         19.95         19.80         0.47 o                         
   4   1  12         25.81         24.81         0.64 o                         
   5   1  12         21.25         22.93         0.66 o                         
  -6   2  12         14.34         14.39         0.86 o                         
  -5   2  12          3.96          3.89         0.27 o                         
  -4   2  12          3.94          3.72         0.27 o                         
  -3   2  12         13.33         12.15         0.42 o                         
  -2   2  12          8.24          7.81         0.31 o                         
  -1   2  12          1.37          1.47         0.19 o                         
   0   2  12         33.52         34.10         0.72 o                         
   1   2  12          6.24          6.48         0.26 o                         
   2   2  12          8.96          9.51         0.35 o                         
   3   2  12          2.86          2.83         0.24 o                         
   4   2  12          4.07          4.33         0.31 o                         
   5   2  12          6.57          8.97         0.63 o                         
  -5   3  12          0.33          0.27         0.31 o                         
  -4   3  12          9.91         10.16         0.63 o                         
  -3   3  12          0.35          0.41         0.49 o                         
  -2   3  12          7.40          8.32         0.43 o                         
  -1   3  12          2.03          3.29         0.28 o                         
   0   3  12          0.65          0.04         0.18 o                         
   1   3  12          4.99          5.42         0.34 o                         
   2   3  12         10.06          9.85         0.33 o                         
   3   3  12          9.31          9.57         0.57 o                         
   4   3  12          5.05          6.93         0.49 o                         
  -3   4  12          3.75          3.49         0.42 o                         
  -2   4  12          3.46          3.67         0.47 o                         
  -1   4  12          3.13          2.63         0.37 o                         
   0   4  12         37.55         34.50         1.02 o                         
   1   4  12          2.11          1.93         0.93 o                         
   2   4  12          0.73          0.50         0.27 o                         
  -1  -4  13          0.96          0.83         0.20 o                         
   0  -4  13         17.58         19.48         1.05 o                         
  -4  -3  13          2.36          1.81         0.21 o                         
  -3  -3  13          8.76          9.93         0.44 o                         
  -2  -3  13         10.61         11.59         0.43 o                         
  -1  -3  13          3.06          3.62         0.24 o                         
   0  -3  13          1.79          1.28         0.20 o                         
   1  -3  13         12.41         13.48         0.46 o                         
   2  -3  13          0.69          1.03         0.37 o                         
   3  -3  13          3.84          4.40         0.34 o                         
  -5  -2  13          9.49         10.51         0.52 o                         
  -4  -2  13          8.39          9.14         0.37 o                         
  -3  -2  13          2.46          2.56         0.22 o                         
  -2  -2  13         16.02         15.67         0.43 o                         
  -1  -2  13          7.42          7.47         0.45 o                         
   0  -2  13          3.56          3.07         0.27 o                         
   1  -2  13          8.04          8.98         0.31 o                         
   2  -2  13          0.03         -0.02         0.22 o                         
   3  -2  13          3.72          4.55         0.26 o                         
   4  -2  13          5.48          5.67         0.31 o                         
  -6  -1  13          9.47         10.71         0.49 o                         
  -5  -1  13         12.39         12.43         0.74 o                         
  -4  -1  13          0.05         -0.15         0.21 o                         
  -3  -1  13         12.47         12.30         0.34 o                         
  -2  -1  13          8.21          8.82         0.37 o                         
  -1  -1  13         73.58         72.55         0.96 o                         
   0  -1  13         38.59         36.73         0.73 o                         
   1  -1  13          9.13          9.34         0.39 o                         
   2  -1  13          6.43          6.91         0.29 o                         
   3  -1  13          1.23          1.43         0.24 o                         
   4  -1  13          1.09          1.08         0.21 o                         
   5  -1  13         11.08         13.56         0.42 o                         
  -6   0  13          0.29          0.04         0.38 o                         
  -5   0  13          0.05         -0.04         0.21 o                         
  -4   0  13         56.59         55.80         1.05 o                         
  -3   0  13         33.82         32.53         0.62 o                         
  -2   0  13          0.89          0.89         0.15 o                         
  -1   0  13         18.96         18.57         0.41 o                         
   0   0  13          0.03          0.11         0.17 o                         
   1   0  13          1.20          1.02         0.18 o                         
   2   0  13         63.06         63.80         0.79 o                         
   3   0  13          2.63          2.22         0.35 o                         
   4   0  13          4.96          5.53         0.29 o                         
   5   0  13          3.78          4.07         0.31 o                         
  -6   1  13          9.47         11.75         0.72 o                         
  -5   1  13         12.39         13.30         0.43 o                         
  -4   1  13          0.05         -0.05         0.17 o                         
  -3   1  13         12.45         11.78         0.38 o                         
  -2   1  13          8.16          7.73         0.31 o                         
  -1   1  13         73.48         72.55         1.03 o                         
   0   1  13         38.58         37.28         0.66 o                         
   1   1  13          9.14          9.80         0.37 o                         
   2   1  13          6.44          6.87         0.26 o                         
   3   1  13          1.23          0.82         0.23 o                         
   4   1  13          1.09          0.60         0.23 o                         
   5   1  13         11.06         13.24         0.99 o                         
  -5   2  13          9.51         10.14         0.66 o                         
  -4   2  13          8.43          9.27         0.51 o                         
  -3   2  13          2.48          2.40         0.31 o                         
  -2   2  13         16.06         16.90         0.59 o                         
  -1   2  13          7.41          7.33         0.32 o                         
   0   2  13          3.59          3.10         0.22 o                         
   1   2  13          8.05          8.70         0.41 o                         
   2   2  13          0.02         -0.18         0.19 o                         
   3   2  13          3.73          4.52         0.31 o                         
   4   2  13          5.50          6.78         0.45 o                         
  -4   3  13          2.36          1.68         0.37 o                         
  -3   3  13          8.74         10.20         0.61 o                         
  -2   3  13         10.62         11.98         0.62 o                         
  -1   3  13          3.05          4.40         0.39 o                         
   0   3  13          1.79          1.98         0.52 o                         
   1   3  13         12.37         14.03         0.92 o                         
   2   3  13          0.68          1.19         0.21 o                         
   3   3  13          3.82          4.73         0.37 o                         
  -1   4  13          0.96          0.61         0.28 o                         
   0   4  13         17.54         18.10         1.19 o                         
  -3  -3  14          2.45          2.92         0.51 o                         
  -2  -3  14         13.98         15.09         0.45 o                         
  -1  -3  14         15.31         15.80         0.48 o                         
   0  -3  14          4.18          4.62         0.30 o                         
   1  -3  14          0.17         -0.03         0.19 o                         
   2  -3  14          4.43          4.58         0.34 o                         
  -5  -2  14         10.85         10.88         0.54 o                         
  -4  -2  14          6.03          5.79         0.54 o                         
  -3  -2  14          2.27          1.80         0.29 o                         
  -2  -2  14         11.29         11.45         0.40 o                         
  -1  -2  14          9.40         10.61         0.39 o                         
   0  -2  14         11.87         11.97         0.51 o                         
   1  -2  14          2.73          3.07         0.26 o                         
   2  -2  14          6.71          6.73         0.38 o                         
   3  -2  14         18.09         18.34         0.59 o                         
   4  -2  14          4.51          4.92         0.81 o                         
  -5  -1  14          1.84          1.43         0.27 o                         
  -4  -1  14          7.12          6.79         0.41 o                         
  -3  -1  14         20.21         20.81         0.53 o                         
  -2  -1  14          3.37          3.13         0.28 o                         
  -1  -1  14          0.53          0.41         0.18 o                         
   0  -1  14         44.00         45.06         0.73 o                         
   1  -1  14         11.50         10.84         0.51 o                         
   2  -1  14         11.56         12.29         0.40 o                         
   3  -1  14          7.07          7.00         0.34 o                         
   4  -1  14         16.72         18.73         0.55 o                         
  -6   0  14          0.32          0.37         0.26 o                         
  -5   0  14          0.88          0.73         0.24 o                         
  -4   0  14         43.59         43.53         0.92 o                         
  -3   0  14          1.91          1.70         0.28 o                         
  -2   0  14         12.59         12.42         0.44 o                         
  -1   0  14          4.51          4.33         0.40 o                         
   0   0  14         51.40         52.32         0.87 o                         
   1   0  14          0.53          0.46         0.21 o                         
   2   0  14          0.01         -0.10         0.17 o                         
   3   0  14         94.38         92.69         1.17 o                         
   4   0  14         22.73         23.33         0.52 o                         
  -5   1  14          1.84          1.60         0.37 o                         
  -4   1  14          7.12          7.48         0.36 o                         
  -3   1  14         20.28         20.86         0.52 o                         
  -2   1  14          3.36          3.32         0.30 o                         
  -1   1  14          0.53          0.58         0.19 o                         
   0   1  14         43.96         46.33         0.96 o                         
   1   1  14         11.47         11.45         0.39 o                         
   2   1  14         11.58         11.69         0.32 o                         
   3   1  14          7.10          5.82         0.36 o                         
   4   1  14         16.75         19.63         0.89 o                         
  -5   2  14         10.85         11.81         0.50 o                         
  -4   2  14          6.05          6.36         0.37 o                         
  -3   2  14          2.29          2.04         0.30 o                         
  -2   2  14         11.25         11.21         0.51 o                         
  -1   2  14          9.41          9.76         0.46 o                         
   0   2  14         11.86         12.68         0.48 o                         
   1   2  14          2.74          3.07         0.29 o                         
   2   2  14          6.76          7.14         0.38 o                         
   3   2  14         18.18         20.76         0.68 o                         
   4   2  14          4.53          4.70         0.66 o                         
  -3   3  14          2.45          2.52         0.77 o                         
  -2   3  14         13.97         16.45         0.89 o                         
  -1   3  14         15.29         16.65         0.67 o                         
   0   3  14          4.19          3.78         0.63 o                         
   1   3  14          0.18          0.74         0.46 o                         
   2   3  14          4.42          4.30         0.27 o                         
  -2  -3  15          9.02         11.23         0.56 o                         
  -1  -3  15          0.06         -0.21         0.21 o                         
   0  -3  15          1.08          0.66         0.23 o                         
  -4  -2  15          6.03          5.69         0.36 o                         
  -3  -2  15          5.14          5.75         0.40 o                         
  -2  -2  15          2.75          2.90         0.38 o                         
  -1  -2  15          5.26          4.55         0.35 o                         
   0  -2  15          1.95          1.46         0.26 o                         
   1  -2  15          1.49          1.44         0.23 o                         
   2  -2  15          9.84         10.36         0.42 o                         
   3  -2  15          2.09          2.06         0.33 o                         
  -5  -1  15          2.25          2.14         0.30 o                         
  -4  -1  15          5.94          5.89         0.44 o                         
  -3  -1  15         17.92         18.07         0.61 o                         
  -2  -1  15          1.27          1.03         0.40 o                         
  -1  -1  15          8.46          9.24         0.41 o                         
   0  -1  15          5.31          5.55         0.36 o                         
   1  -1  15         21.43         22.96         1.95 o                         
   2  -1  15         13.44         13.92         0.56 o                         
   3  -1  15         13.28         13.80         0.45 o                         
  -5   0  15          0.30          0.09         0.24 o                         
  -4   0  15          0.00         -0.04         0.23 o                         
  -3   0  15         38.07         35.74         0.85 o                         
  -2   0  15          0.04          0.03         0.18 o                         
  -1   0  15         46.41         49.15         1.01 o                         
   0   0  15         88.47         89.01         1.26 o                         
   1   0  15         33.31         33.78         1.07 o                         
   2   0  15          3.01          3.37         0.27 o                         
   3   0  15          7.80          9.54         0.38 o                         
   4   0  15         12.48         12.88         0.42 o                         
  -5   1  15          2.26          2.21         0.28 o                         
  -4   1  15          5.94          6.75         0.61 o                         
  -3   1  15         17.91         18.60         0.51 o                         
  -2   1  15          1.28          0.52         0.21 o                         
  -1   1  15          8.45          8.54         0.44 o                         
   0   1  15          5.33          5.63         0.32 o                         
   1   1  15         21.46         23.66         0.49 o                         
   2   1  15         13.42         14.35         0.63 o                         
   3   1  15         13.29         14.08         0.51 o                         
  -4   2  15          6.01          5.20         0.40 o                         
  -3   2  15          5.15          5.31         0.82 o                         
  -2   2  15          2.76          2.76         0.58 o                         
  -1   2  15          5.28          4.75         0.42 o                         
   0   2  15          1.95          2.08         0.32 o                         
   1   2  15          1.49          0.75         0.44 o                         
   2   2  15          9.80         12.08         0.58 o                         
   3   2  15          2.10          2.07         0.59 o                         
  -2   3  15          9.04         11.47         0.62 o                         
  -1   3  15          0.07         -0.19         0.36 o                         
   0   3  15          1.08          0.91         0.49 o                         
  -3  -2  16          2.19          1.89         0.29 o                         
  -2  -2  16         12.90         14.28         0.66 o                         
  -1  -2  16         22.34         25.30         0.78 o                         
   0  -2  16          3.18          3.22         0.37 o                         
   1  -2  16          1.97          2.24         0.31 o                         
  -4  -1  16         23.57         23.92         1.64 o                         
  -3  -1  16         11.26         12.00         0.45 o                         
  -2  -1  16          1.21          0.94         0.23 o                         
  -1  -1  16          1.64          1.71         0.32 o                         
   0  -1  16          6.15          7.37         0.42 o                         
   1  -1  16          0.60          0.63         0.46 o                         
   2  -1  16         10.56         12.86         0.59 o                         
  -4   0  16          1.30          0.75         0.25 o                         
  -3   0  16          5.85          5.84         0.42 o                         
  -2   0  16          5.45          6.91         0.35 o                         
  -1   0  16          1.74          1.23         0.41 o                         
   0   0  16          4.72          5.07         0.37 o                         
   1   0  16          0.10          0.38         0.33 o                         
   2   0  16          5.33          5.87         0.33 o                         
   3   0  16          0.40          0.33         0.21 o                         
  -4   1  16         23.59         26.34         1.04 o                         
  -3   1  16         11.24         12.59         0.60 o                         
  -2   1  16          1.22          1.16         0.25 o                         
  -1   1  16          1.64          1.65         0.33 o                         
   0   1  16          6.17          7.23         0.45 o                         
   1   1  16          0.60          0.54         0.23 o                         
   2   1  16         10.62         12.03         0.57 o                         
  -3   2  16          2.19          1.76         0.37 o                         
  -2   2  16         12.90         14.86         0.70 o                         
  -1   2  16         22.31         23.77         1.03 o                         
   0   2  16          3.17          3.41         0.62 o                         
   1   2  16          1.95          1.11         0.51 o                         
  -2  -1  17          0.42          0.78         0.28 o                         
  -1  -1  17          8.13          8.05         0.52 o                         
   0  -1  17         15.52         17.28         0.65 o                         
   1  -1  17          1.88          2.36         0.35 o                         
  -3   0  17          3.15          2.40         0.46 o                         
  -2   0  17          1.20          1.13         0.28 o                         
  -1   0  17          8.33          9.28         0.83 o                         
   0   0  17         29.96         32.08         0.79 o                         
   1   0  17         15.96         17.80         0.99 o                         
  -2   1  17          0.42          0.56         0.47 o                         
  -1   1  17          8.16          8.66         0.57 o                         
   0   1  17         15.50         16.41         0.71 o                         
   1   1  17          1.88          2.30         0.27 o                         
                                                                                
